# Supplementary material for: Mucin adsorbed by E. coli can affect neutrophil activation in vitro
Source: FEBS Open Bio. 2019 Dec 19;10(2):180–96. doi: 10.1002/2211-5463.12770 (PMC6996330; doi:10.1002/2211-5463.12770)
Supplement: Supplementary file 3 — File S3. Results of HPLC‐MS/MS identification and nonlabelled emPAI abundance evaluation for plasma proteins after the incubation of blood with SharL1, SharL1muc, mucin and 0.15 NaCl. For each type of sample, two biological repeats were analysed. Data, including the samples list, maxis raw files, compound lists produced by Compass Data analysis and search results, are deposited to the ProteomeXchange Consortium (http://proteomecentral.proteomexchange.org) via the PRIDE partner repository 54 with the dataset identifier PXD010496. [file FEB4-10-180-s003.xls]

## Sheet: legend
Supplementary File 3
Columns
Protein - protein name as identified by Mascot Search
emPAI – protein abundancy coefficient produced by Mascot Search for each identified protein.
emPAI/sum emPAI – protein emPAI normalized by summary emPAI for the probe (summarized emPAIs of all identified proteins, given at the bottom of the table).
mediana (emPaI / summ emPaI) –normalized emPAIs medium value for biological repeats.
Mediana emPAI comparison – normalized medium empPAI ratio between samples, reflecting protein abundancy fold change.
Mucin effect – indicates proteins, for which protein fold change between SharL1 and SharL1muc was similar to that between muc and NaCl samples.
Content in SharL1 - indicates proteins, which content in SharL1 plasma samples was the lowest (compared to plasma of blood incubated with mucin solution or with 0.15 mM NaCl)
Function - protein functions determined according to Uniprot Database.
Samples list
(each sample type was performed in 2 biological repeats, each repeat consisted of 3 parts (3 PAGE gel fractions))
Sample name	HPLC-MS-MS sample numbers
plasma from [blood + SharL1-mucin]	a466-468 (a466, a467, a468)
plasma from [blood + SharL1-mucin]	a469-471 (a469, a470, a471)
plasma from [blood + SharL1]	a472-474 (a472, a473, a474)
plasma from [blood + SharL1]	a478-480 (a478, a479, a480)
plasma from [blood + mucin]	a484-486 (a484, a485, a486)
plasma from [blood + mucin]	a487-489 (a487, a488, a489)
plasma from [blood + NaCl]	a490-492 (a490, a491, a492)
plasma from [blood + NaCl]	a493-495 (a493, a492, a495)

## Sheet: a466-495 (2)
Protein	emPaI								emPaI / summ emPaI								mediana (emPaI / summ emPaI)				mediana emPaI comparison
	SharL1-muc	SharL1-muc	SharL1	SharL1	muc	muc	NaCl	NaCl	SharL1-muc	SharL1-muc	SharL1	SharL1	muc	muc	NaCl	NaCl	SharL1-muc	SharL1	muc	NaCl	SharL1muc/SharL1	SharL1/SharL1muc	SharL1muc/NaCl	SharL1/NaCl	muc/NaCl	Mucin effect	Content in SharL1	Function
samples numbers	a466-468	a469-471	a472-474	a478-480	a484-486	a487-489	a490-492	a493-495	a466-468	a469-471	a472-474	a478-480	a484-486	a487-489	a490-492	a493-495
Apolipoprotein L1 OS=Homo sapiens GN=APOL1 PE=1 SV=5	0.15	0	0	0	0.07	0.07	0	0	0.0019184	0	0	0	0.00122399	0.00116861	0	0	0.000959202	0	0.0011963	0	#DIV/0!	0	#DIV/0!	#DIV/0!	#DIV/0!	growth by mucin
Apolipoprotein(a) OS=Homo sapiens GN=LPA PE=1 SV=1	0.01	0	0	0	0	0.01	0.01	0.01	0.000127894	0	0	0	0	0.000166945	0.000158806	0.000163106	6.39468e-05	0	8.34725e-05	0.000160956	#DIV/0!	0	0.397294	0	0.518605		MIN	lipid metabolism
Armadillo repeat-containing protein 2 OS=Homo sapiens GN=ARMC2 PE=2 SV=4	0	0	0	0	0	0	0.03	0.03	0	0	0	0	0	0	0.000476417	0.000489317	0	0	0	0.000482867	#DIV/0!	#DIV/0!	0	0	0
Clusterin OS=Homo sapiens GN=CLU PE=1 SV=1	0.12	0.06	0	0	0	0	0	0	0.00153472	0.0012087	0	0	0	0	0	0	0.00137171	0	0	0	#DIV/0!	0	#DIV/0!	#DIV/0!	#DIV/0!			lipid metabolism, complement inhibition
Complement C1q subcomponent subunit C OS=Homo sapiens GN=C1QC PE=1 SV=3	0.26	0.12	0	0	0.12	0.12	0.12	0.26	0.00332523	0.00241741	0	0	0.00209827	0.00200334	0.00190567	0.00424074	0.00287132	0	0.0020508	0.00307321	#DIV/0!	0	0.934307	0	0.667317		MIN	complement system
Complement component C6 OS=Homo sapiens GN=C6 PE=1 SV=3	0.03	0	0	0	0	0	0	0	0.000383681	0	0	0	0	0	0	0	0.00019184	0	0	0	#DIV/0!	0	#DIV/0!	#DIV/0!	#DIV/0!			complement system
Complement component C7 OS=Homo sapiens GN=C7 PE=1 SV=2	0.07	0	0	0	0.03	0.03	0.07	0.03	0.000895255	0	0	0	0.000524567	0.000500835	0.00111164	0.000489317	0.000447628	0	0.000512701	0.000800479	#DIV/0!	0	0.5592	0	0.640493		MIN	complement system
Complement factor I OS=Homo sapiens GN=CFI PE=1 SV=2	0.05	0.05	0	0	0	0	0	0	0.000639468	0.00100725	0	0	0	0	0	0	0.00082336	0	0	0	#DIV/0!	0	#DIV/0!	#DIV/0!	#DIV/0!			complement system
EF-hand calcium-binding domain-containing protein 14 OS=Homo sapiens GN=EFCAB14 PE=1 SV=1	0	0	0	0	0	0	0.06	0.06	0	0	0	0	0	0	0.000952835	0.000978633	0	0	0	0.000965734	#DIV/0!	#DIV/0!	0	0	0
Fetuin-B OS=Homo sapiens GN=FETUB PE=1 SV=2	0.07	0	0	0	0.07	0.07	0.07	0.07	0.000895255	0	0	0	0.00122399	0.00116861	0.00111164	0.00114174	0.000447628	0	0.0011963	0.00112669	#DIV/0!	0	0.397294	0	1.06179		MIN	response to systemic inflammation
Ig delta chain C region OS=Homo sapiens GN=IGHD PE=1 SV=2	0.07	0	0	0	0.07	0.07	0.07	0.07	0.000895255	0	0	0	0.00122399	0.00116861	0.00111164	0.00114174	0.000447628	0	0.0011963	0.00112669	#DIV/0!	0	0.397294	0	1.06179		MIN	immunoglobulin
Ig heavy chain V-II region WAH OS=Homo sapiens PE=1 SV=1	0.23	0	0	0	0	0.23	0.23	0.23	0.00294155	0	0	0	0	0.00383973	0.00365253	0.00375143	0.00147078	0	0.00191987	0.00370198	#DIV/0!	0	0.397294	0	0.518605		MIN	immunoglobulin
Ig kappa chain V-I region Wes OS=Homo sapiens PE=1 SV=1	0	0.28	0	0	0.28	0.28	0	0	0	0.00564061	0	0	0.00489596	0.00467446	0	0	0.00282031	0	0.00478521	0	#DIV/0!	0	#DIV/0!	#DIV/0!	#DIV/0!	growth by mucin
Inter-alpha-trypsin inhibitor heavy chain H3 OS=Homo sapiens GN=ITIH3 PE=1 SV=2	0.13	0	0	0	0.03	0.03	0.06	0.06	0.00166262	0	0	0	0.000524567	0.000500835	0.000952835	0.000978633	0.000831308	0	0.000512701	0.000965734	#DIV/0!	0	0.860805	0	0.530893		MIN	acute inflammation
Kallistatin OS=Homo sapiens GN=SERPINA4 PE=1 SV=3	0	0	0	0	0.06	0.06	0.2	0	0	0	0	0	0.00104913	0.00100167	0.00317612	0	0	0	0.0010254	0.00158806	#DIV/0!	#DIV/0!	0	0	0.645696
Lymphoid-restricted membrane protein OS=Homo sapiens GN=LRMP PE=1 SV=3	0	0	0	0	0	0	0.05	0.05	0	0	0	0	0	0	0.000794029	0.000815528	0	0	0	0.000804778	#DIV/0!	#DIV/0!	0	0	0
Phosphatidylinositol-glycan-specific phospholipase D OS=Homo sapiens GN=GPLD1 PE=1 SV=3	0.07	0.03	0	0	0	0.03	0.03	0.03	0.000895255	0.000604351	0	0	0	0.000500835	0.000476417	0.000489317	0.000749803	0	0.000250417	0.000482867	#DIV/0!	0	1.55282	0	0.518605		MIN	complement cascade, the pro- and anti-inflammatory responses of macrophages
Serum amyloid P-component OS=Homo sapiens GN=APCS PE=1 SV=2	0.59	0	0	0	0.26	0.26	0	0.12	0.00754572	0	0	0	0.00454625	0.00434057	0	0.00195727	0.00377286	0	0.00444341	0.000978633	#DIV/0!	0	3.85524	0	4.54042	growth by mucin	MIN
Thyroxine-binding globulin OS=Homo sapiens GN=SERPINA7 PE=1 SV=2	0.07	0	0	0	0	0	0.07	0.07	0.000895255	0	0	0	0	0	0.00111164	0.00114174	0.000447628	0	0	0.00112669	#DIV/0!	0	0.397294	0	0			thyroid hormone binding and transport
Vitamin K-dependent protein S OS=Homo sapiens GN=PROS1 PE=1 SV=1	0.08	0	0	0	0.08	0.08	0.04	0.13	0.00102315	0	0	0	0.00139885	0.00133556	0.000635223	0.00212037	0.000511574	0	0.0013672	0.0013778	#DIV/0!	0	0.371299	0	0.99231		MIN	coagulant factor
Zinc-alpha-2-glycoprotein OS=Homo sapiens GN=AZGP1 PE=1 SV=2	0.3	0.09	0	0	0	0.09	0	0.09	0.00383681	0.00181305	0	0	0	0.0015025	0	0.00146795	0.00282493	0	0.000751252	0.000733975	#DIV/0!	0	3.84881	0	1.02354		MIN	lipid metabolism, antiinflammatory
Complement C1q subcomponent subunit B OS=Homo sapiens GN=C1QB PE=1 SV=3	0.12	0.56	0	0.12	0.39	0.12	0.12	0.12	0.00153472	0.0112812	0	0.00197141	0.00681937	0.00200334	0.00190567	0.00195727	0.00640797	0.000985707	0.00441136	0.00193147	6.50089	0.153825	3.31767	0.510341	2.28394	growth by mucin
Corticosteroid-binding globulin OS=Homo sapiens GN=SERPINA6 PE=1 SV=1	0.07	0.22	0	0.07	0.07	0.07	0.07	0.14	0.000895255	0.00443191	0	0.00114999	0.00122399	0.00116861	0.00111164	0.00228348	0.00266358	0.000574996	0.0011963	0.00169756	4.63235	0.215873	1.56907	0.338719	0.704719		MIN	glucocorticoids and progesterone transport
Complement C1r subcomponent OS=Homo sapiens GN=C1R PE=1 SV=2	0.12	0.04	0	0.04	0.08	0.08	0.08	0.04	0.00153472	0.000805802	0	0.000657138	0.00139885	0.00133556	0.00127045	0.000652422	0.00117026	0.000328569	0.0013672	0.000961434	3.56169	0.280765	1.2172	0.341749	1.42204	growth by mucin	MIN
Ig kappa chain V-I region OU OS=Homo sapiens PE=1 SV=1	0	0.63	0	0.28	0	0	0	0	0	0.0126914	0	0.00459997	0	0	0	0	0.00634569	0.00229998	0	0	2.75901	0.362448	#DIV/0!	#DIV/0!	#DIV/0!			immunoglobulin
Complement C2 OS=Homo sapiens GN=C2 PE=1 SV=2	0.12	0	0	0.04	0	0	0.04	0.04	0.00153472	0	0	0.000657138	0	0	0.000635223	0.000652422	0.000767362	0.000328569	0	0.000643823	2.33546	0.42818	1.19188	0.510341	0			complement system
Serum paraoxonase/arylesterase 1 OS=Homo sapiens GN=PON1 PE=1 SV=3	0.35	0.25	0	0.25	0.16	0.25	0.16	0.16	0.00447628	0.00503626	0	0.00410711	0.00279769	0.00417362	0.00254089	0.00260969	0.00475627	0.00205356	0.00348566	0.00257529	2.31611	0.431758	1.84689	0.797408	1.3535	growth by mucin	MIN
Complement C4-A OS=Homo sapiens GN=C4A PE=1 SV=2	0.44	0.12	0.17	0	0.29	0	0.46	0	0.00562732	0.00241741	0.00366695	0	0.00507082	0	0.00730507	0	0.00402236	0.00183348	0.00253541	0.00365253	2.19384	0.455821	1.10125	0.501974	0.694151		MIN	complement system
Pigment epithelium-derived factor OS=Homo sapiens GN=SERPINF1 PE=1 SV=4	0.14	0.07	0.07	0	0.07	0.07	0.07	0	0.00179051	0.00141015	0.00150992	0	0.00122399	0.00116861	0.00111164	0	0.00160033	0.000754961	0.0011963	0.00055582	2.11975	0.471753	2.87923	1.35828	2.15232	growth by mucin
Complement component C9 OS=Homo sapiens GN=C9 PE=1 SV=2	0.1	0.05	0.05	0	0.05	0.05	0.1	0.05	0.00127894	0.00100725	0.00107852	0	0.000874279	0.000834725	0.00158806	0.000815528	0.00114309	0.000539258	0.000854502	0.00120179	2.11975	0.471753	0.951157	0.448711	0.711022		MIN	complement system
Gelsolin OS=Homo sapiens GN=GSN PE=1 SV=1	0.42	0.15	0.11	0.11	0.15	0.33	0.19	0.15	0.00537153	0.00302176	0.00237274	0.00180713	0.00262284	0.00550918	0.00301731	0.00244658	0.00419664	0.00208993	0.00406601	0.00273195	2.00803	0.498001	1.53614	0.764998	1.48832	growth by mucin	MIN
Ig kappa chain V-I region Lay OS=Homo sapiens PE=1 SV=1	0.27	0.27	0	0.27	0.27	0.27	0.27	0.27	0.00345313	0.00543916	0	0.00443568	0.00472111	0.00450751	0.00428776	0.00440385	0.00444614	0.00221784	0.00461431	0.0043458	2.00472	0.498823	1.02309	0.510341	1.06179			immunoglobulin
Ig lambda chain V-I region HA OS=Homo sapiens PE=1 SV=1	0.27	0.27	0	0.27	0.27	0.27	0.27	0.27	0.00345313	0.00543916	0	0.00443568	0.00472111	0.00450751	0.00428776	0.00440385	0.00444614	0.00221784	0.00461431	0.0043458	2.00472	0.498823	1.02309	0.510341	1.06179		MIN	immunoglobulin
E3 ubiquitin-protein ligase BRE1A OS=Homo sapiens GN=RNF20 PE=1 SV=2	0.03	0.03	0	0.03	0	0.03	0.03	0.03	0.000383681	0.000604351	0	0.000492854	0	0.000500835	0.000476417	0.000489317	0.000494016	0.000246427	0.000250417	0.000482867	2.00472	0.498823	1.02309	0.510341	0.518605			protein degradation
Immunoglobulin lambda-like polypeptide 5 OS=Homo sapiens GN=IGLL5 PE=2 SV=2	0.47	0.47	0	0.47	0.29	0.29	0.29	0.47	0.006011	0.00946817	0	0.00772137	0.00507082	0.0048414	0.00460537	0.00766596	0.00773958	0.00386069	0.00495611	0.00613566	2.00472	0.498823	1.26141	0.629221	0.807754		MIN	immunoglobulin
Ig heavy chain V-I region HG3 OS=Homo sapiens PE=3 SV=1	0.25	0.25	0	0.25	0	0	0.25	0.25	0.00319734	0.00503626	0	0.00410711	0	0	0.00397014	0.00407764	0.0041168	0.00205356	0	0.00402389	2.00472	0.498823	1.02309	0.510341	0			immunoglobulin
Complement C1s subcomponent OS=Homo sapiens GN=C1S PE=1 SV=1	0.27	0.04	0.04	0.08	0.08	0.13	0.08	0.08	0.00345313	0.000805802	0.000862813	0.00131428	0.00139885	0.00217028	0.00127045	0.00130484	0.00212946	0.00108854	0.00178456	0.00128765	1.95625	0.511182	1.65377	0.845376	1.38591	growth by mucin
Ig heavy chain V-III region GAL OS=Homo sapiens PE=1 SV=1	1.47	0.97	0.57	0.57	0.97	0.97	0.97	0.57	0.0188004	0.0195407	0.0122951	0.00936422	0.016961	0.0161937	0.0154042	0.00929702	0.0191705	0.0108297	0.0165773	0.0123506	1.77019	0.564912	1.5522	0.876853	1.34223	growth by mucin	MIN
Haptoglobin-related protein OS=Homo sapiens GN=HPR PE=2 SV=2	0.85	0.47	0.26	0.36	0.59	0.59	0.47	0.59	0.010871	0.00946817	0.00560828	0.00591424	0.0103165	0.00984975	0.00746387	0.00962323	0.0101696	0.00576126	0.0100831	0.00854355	1.76516	0.56652	1.19032	0.674341	1.1802	growth by mucin	MIN
Complement C5 OS=Homo sapiens GN=C5 PE=1 SV=4	0.16	0.03	0.02	0.07	0.08	0.12	0.14	0.1	0.0020463	0.000604351	0.000431406	0.00114999	0.00139885	0.00200334	0.00222328	0.00163106	0.00132532	0.000790699	0.00170109	0.00192717	1.67614	0.596608	0.687706	0.410291	0.88269		MIN	complement system
C4b-binding protein alpha chain OS=Homo sapiens GN=C4BPA PE=1 SV=2	0.2	0.09	0.09	0.05	0.05	0	0.05	0	0.00255787	0.00181305	0.00194133	0.000821423	0.000874279	0	0.000794029	0	0.00218546	0.00138138	0.000437139	0.000397014	1.58209	0.632075	5.50474	3.47941	1.10107			complement inhibition
Ig kappa chain V-III region NG9 (Fragment) OS=Homo sapiens PE=2 SV=1	0.3	0.3	0.3	0	0	0.3	0	0	0.00383681	0.00604351	0.0064711	0	0	0.00500835	0	0	0.00494016	0.00323555	0.00250417	0	1.52684	0.654948	#DIV/0!	#DIV/0!	#DIV/0!	growth by mucin
Immunoglobulin J chain OS=Homo sapiens GN=JCHAIN PE=1 SV=4	0.18	0.18	0.18	0	0	0	0.18	0.18	0.00230208	0.00362611	0.00388266	0	0	0	0.0028585	0.0029359	0.0029641	0.00194133	0	0.0028972	1.52684	0.654948	1.02309	0.67007	0			immunoglobulin
Apolipoprotein A-IV OS=Homo sapiens GN=APOA4 PE=1 SV=3	1.36	0.49	0.3	0.7	0.3	0	0.07	0.39	0.0173935	0.00987107	0.0064711	0.0114999	0.00524567	0	0.00111164	0.00636112	0.0136323	0.00898551	0.00262284	0.00373638	1.51714	0.659134	3.64853	2.40487	0.701973
Inter-alpha-trypsin inhibitor heavy chain H1 OS=Homo sapiens GN=ITIH1 PE=1 SV=3	0.23	0.16	0.09	0.13	0.2	0.2	0.2	0.2	0.00294155	0.00322321	0.00194133	0.0021357	0.00349711	0.0033389	0.00317612	0.00326211	0.00308238	0.00203851	0.00341801	0.00321911	1.51207	0.661344	0.957525	0.633253	1.06179		MIN	acute inflammation
Protein AMBP OS=Homo sapiens GN=AMBP PE=1 SV=1	0.26	0.17	0.08	0.17	0.17	0.26	0.08	0.26	0.00332523	0.00342466	0.00172563	0.00279284	0.00297255	0.00434057	0.00127045	0.00424074	0.00337495	0.00225923	0.00365656	0.0027556	1.49385	0.669413	1.22476	0.819871	1.32696	growth by mucin	MIN
Antithrombin-III OS=Homo sapiens GN=SERPINC1 PE=1 SV=1	0.87	0.49	0.26	0.58	0.58	0.49	0.67	0.67	0.0111267	0.00987107	0.00560828	0.0095285	0.0101416	0.0081803	0.01064	0.0109281	0.0104989	0.00756839	0.00916097	0.010784	1.3872	0.720874	0.973561	0.701815	0.849494
Alpha-1-acid glycoprotein 1 OS=Homo sapiens GN=ORM1 PE=1 SV=1	0.46	0.46	0.29	0.29	0.13	0.29	0.13	0.13	0.00588311	0.00926672	0.00625539	0.00476425	0.00227312	0.0048414	0.00206448	0.00212037	0.00757491	0.00550982	0.00355726	0.00209242	1.3748	0.727378	3.62016	2.63323	1.70007
Apolipoprotein A-I OS=Homo sapiens GN=APOA1 PE=1 SV=1	4.19	2.2	1.9	1.9	1.39	1.63	1.63	1.9	0.0535874	0.0443191	0.0409836	0.0312141	0.0243049	0.027212	0.0258853	0.0309901	0.0489533	0.0360988	0.0257585	0.0284377	1.35609	0.737414	1.72142	1.2694	0.905787
Apolipoprotein B-100 OS=Homo sapiens GN=APOB PE=1 SV=2	0.7	0.38	0.29	0.38	0.64	0.69	0.67	0.75	0.00895255	0.00765512	0.00625539	0.00624281	0.0111908	0.0115192	0.01064	0.0122329	0.00830383	0.0062491	0.011355	0.0114365	1.3288	0.752556	0.726085	0.54642	0.992876
Afamin OS=Homo sapiens GN=AFM PE=1 SV=1	0.19	0.14	0.04	0.19	0.09	0.19	0.04	0.09	0.00242998	0.00282031	0.000862813	0.00312141	0.0015737	0.00317195	0.000635223	0.00146795	0.00262514	0.00199211	0.00237283	0.00105159	1.31777	0.758858	2.49636	1.89438	2.25643
Ig kappa chain V-I region Roy OS=Homo sapiens PE=1 SV=1	0.63	0.28	0.28	0.28	0	0	0	0.28	0.0080573	0.00564061	0.00603969	0.00459997	0	0	0	0.00456695	0.00684895	0.00531983	0	0.00228348	1.28744	0.776736	2.99935	2.3297	0
Ig gamma-4 chain C region OS=Homo sapiens GN=IGHG4 PE=1 SV=1	1.94	0.79	0.65	1.11	1.94	1.49	1.94	1.29	0.0248114	0.0159146	0.0140207	0.0182356	0.033922	0.0248748	0.0308083	0.0210406	0.020363	0.0161281	0.0293984	0.0259245	1.26257	0.792033	0.785473	0.622121	1.134
Pregnancy zone protein OS=Homo sapiens GN=PZP PE=1 SV=4	0.25	0.14	0.1	0.16	0.18	0.2	0.2	0.18	0.00319734	0.00282031	0.00215703	0.00262855	0.0031474	0.0033389	0.00317612	0.0029359	0.00300882	0.00239279	0.00324315	0.00305601	1.25745	0.795259	0.98456	0.78298	1.06124
Ig kappa chain V-I region DEE OS=Homo sapiens PE=1 SV=1	0.64	1.09	0.64	0.64	0.28	0.28	0.28	0.28	0.00818519	0.0219581	0.013805	0.0105142	0.00489596	0.00467446	0.00444656	0.00456695	0.0150716	0.0121596	0.00478521	0.00450676	1.23948	0.806787	3.34423	2.69808	1.06179
Alpha-1-antitrypsin OS=Homo sapiens GN=SERPINA1 PE=1 SV=3	3.67	1.79	1.3	2.39	2.61	2.18	2.61	2.61	0.0469369	0.0360596	0.0280414	0.039264	0.0456373	0.036394	0.0414483	0.0425705	0.0414983	0.0336527	0.0410157	0.0420094	1.23313	0.810942	0.987833	0.801075	0.976344
N-acetylmuramoyl-L-alanine amidase OS=Homo sapiens GN=PGLYRP2 PE=1 SV=1	0	0.05	0	0.05	0.05	0.05	0.05	0.05	0	0.00100725	0	0.000821423	0.000874279	0.000834725	0.000794029	0.000815528	0.000503626	0.000410711	0.000854502	0.000804778	1.22623	0.815508	0.625795	0.510341	1.06179
Ribonuclease P protein subunit p20 OS=Homo sapiens GN=POP7 PE=1 SV=2	0	0.21	0	0.21	0	0	0.21	0.21	0	0.00423046	0	0.00344998	0	0	0.00333492	0.00342522	0.00211523	0.00172499	0	0.00338007	1.22623	0.815508	0.625795	0.510341	0
Alpha-2-HS-glycoprotein OS=Homo sapiens GN=AHSG PE=1 SV=1	0.36	0.36	0.26	0.26	0.16	0.16	0.36	0.26	0.00460417	0.00725222	0.00560828	0.0042714	0.00279769	0.00267112	0.00571701	0.00424074	0.00592819	0.00493984	0.00273441	0.00497888	1.20008	0.833279	1.19067	0.99216	0.549201
Ig lambda chain V-III region LOI OS=Homo sapiens PE=1 SV=1	0.62	0.62	0.62	0.27	0.27	0.27	0.27	0.62	0.0079294	0.0124899	0.0133736	0.00443568	0.00472111	0.00450751	0.00428776	0.0101125	0.0102097	0.00890464	0.00461431	0.00720015	1.14656	0.872178	1.41798	1.23673	0.640863
Inter-alpha-trypsin inhibitor heavy chain H2 OS=Homo sapiens GN=ITIH2 PE=1 SV=2	0.29	0.29	0.19	0.26	0.29	0.22	0.22	0.29	0.00370891	0.00584206	0.00409836	0.0042714	0.00507082	0.00367279	0.00349373	0.00473006	0.00477549	0.00418488	0.0043718	0.00411189	1.14113	0.876325	1.16138	1.01775	1.06321
Ig kappa chain C region OS=Homo sapiens GN=IGKC PE=1 SV=1	8.16	4.6	4.6	4.6	6.16	4.6	4.6	4.6	0.104361	0.0926672	0.0992235	0.0755709	0.107711	0.0767947	0.0730507	0.0750285	0.0985142	0.0873972	0.0922529	0.0740396	1.1272	0.887153	1.33056	1.18041	1.24599
Ig heavy chain V-III region CAM OS=Homo sapiens PE=1 SV=1	0.89	0.89	0.53	0.89	0.89	0.53	0.89	0.89	0.0113825	0.0179291	0.0114323	0.0146213	0.0155622	0.00884808	0.0141337	0.0145164	0.0146558	0.0130268	0.0122051	0.0143251	1.12505	0.888849	1.02309	0.909372	0.852012
Ig kappa chain V-III region B6 OS=Homo sapiens PE=1 SV=1	1.09	0.64	0.64	0.64	1.09	0.64	0.64	0.64	0.0139404	0.0128928	0.013805	0.0105142	0.0190593	0.0106845	0.0101636	0.0104388	0.0134166	0.0121596	0.0148719	0.0103012	1.10338	0.90631	1.30244	1.18041	1.44371
Ig heavy chain V-III region BRO OS=Homo sapiens PE=1 SV=1	0.93	0.55	0.55	0.55	0.24	0.24	0.55	0.55	0.0118941	0.0110798	0.0118637	0.00903565	0.00419654	0.00400668	0.00873432	0.0089708	0.0114869	0.0104497	0.00410161	0.00885256	1.09926	0.909699	1.29758	1.18041	0.463324
Ig heavy chain V-III region BUT OS=Homo sapiens PE=1 SV=1	1.01	0.6	0.6	0.6	0.26	0.26	0.6	1.01	0.0129173	0.012087	0.0129422	0.00985707	0.00454625	0.00434057	0.00952835	0.0164737	0.0125021	0.0113996	0.00444341	0.013001	1.09671	0.911814	0.961629	0.876827	0.341774
Ceruloplasmin OS=Homo sapiens GN=CP PE=1 SV=1	0.95	0.38	0.35	0.64	0.64	0.86	0.77	0.81	0.0121499	0.00765512	0.00754961	0.0105142	0.0111908	0.0143573	0.012228	0.0132115	0.0099025	0.00903191	0.012774	0.0127198	1.09639	0.912084	0.778511	0.710067	1.00426
Ig gamma-2 chain C region OS=Homo sapiens GN=IGHG2 PE=1 SV=2	3.12	1.72	1.5	2.21	3.12	2.49	2.49	1.95	0.0399028	0.0346495	0.0323555	0.0363069	0.054555	0.0415693	0.0395426	0.0318056	0.0372761	0.0343312	0.0480621	0.0356741	1.08578	0.920996	1.04491	0.962356	1.34726
Ig gamma-1 chain C region OS=Homo sapiens GN=IGHG1 PE=1 SV=1	3.44	1.49	1.29	2.46	2.76	2.76	2.46	2.19	0.0439954	0.0300161	0.0278257	0.040414	0.0482602	0.0460768	0.0390662	0.0357201	0.0370058	0.0341199	0.0471685	0.0373932	1.08458	0.922015	0.98964	0.912462	1.26142
Haptoglobin OS=Homo sapiens GN=HP PE=1 SV=1	1.08	0.7	0.59	0.82	0.7	0.7	0.82	0.7	0.0138125	0.0141015	0.0127265	0.0134713	0.0122399	0.0116861	0.0130221	0.0114174	0.013957	0.0130989	0.011963	0.0122197	1.06551	0.938518	1.14217	1.07195	0.978992
Complement C3 OS=Homo sapiens GN=C3 PE=1 SV=2	1.97	0.98	1.01	1.29	1.36	1.92	1.97	1.83	0.025195	0.0197421	0.021786	0.0211927	0.0237804	0.0320534	0.0312847	0.0298483	0.0224686	0.0214894	0.0279169	0.0305665	1.04557	0.956418	0.735072	0.703036	0.913316
Histidine-rich glycoprotein OS=Homo sapiens GN=HRG PE=1 SV=1	0.43	0.35	0.29	0.35	0.42	0.43	0.43	0.35	0.00549942	0.00705077	0.00625539	0.00574996	0.00734394	0.00717863	0.00682865	0.00570869	0.00627509	0.00600268	0.00726129	0.00626867	1.04538	0.956587	1.00102	0.957568	1.15835
Complement factor B OS=Homo sapiens GN=CFB PE=1 SV=2	0.28	0.15	0.15	0.19	0.15	0.19	0.15	0.19	0.00358102	0.00302176	0.00323555	0.00312141	0.00262284	0.00317195	0.00238209	0.00309901	0.00330139	0.00317848	0.00289739	0.00274055	1.03867	0.96277	1.20465	1.1598	1.05723
Alpha-2-macroglobulin OS=Homo sapiens GN=A2M PE=1 SV=3	1.68	1.1	0.95	1.35	1.4	1.49	1.73	1.53	0.0214861	0.0221595	0.0204918	0.0221784	0.0244798	0.0248748	0.0274734	0.0249551	0.0218228	0.0213351	0.0246773	0.0262143	1.02286	0.977651	0.832479	0.813874	0.941369
Alpha-1-acid glycoprotein 2 OS=Homo sapiens GN=ORM2 PE=1 SV=2	0.13	0.28	0.13	0.28	0	0.28	0	0.28	0.00166262	0.00564061	0.00280414	0.00459997	0	0.00467446	0	0.00456695	0.00365161	0.00370205	0.00233723	0.00228348	0.986375	1.01381	1.59915	1.62124	1.02354
Plasminogen OS=Homo sapiens GN=PLG PE=1 SV=2	0.35	0.07	0.11	0.22	0.18	0.22	0.31	0.35	0.00447628	0.00141015	0.00237274	0.00361426	0.0031474	0.00367279	0.00492298	0.00570869	0.00294321	0.0029935	0.0034101	0.00531584	0.983203	1.01708	0.553669	0.563128	0.641497
Inter-alpha-trypsin inhibitor heavy chain H4 OS=Homo sapiens GN=ITIH4 PE=1 SV=4	0.6	0.3	0.26	0.51	0.42	0.69	0.65	0.42	0.00767362	0.00604351	0.00560828	0.00837851	0.00734394	0.0115192	0.0103224	0.00685043	0.00685856	0.0069934	0.00943157	0.0085864	0.98072	1.01966	0.79877	0.814473	1.09843
Ig gamma-3 chain C region OS=Homo sapiens GN=IGHG3 PE=1 SV=2	1.57	1.07	0.92	1.39	1.57	1.57	1.39	1.39	0.0200793	0.0215552	0.0198447	0.0228356	0.0274524	0.0262104	0.022074	0.0226717	0.0208172	0.0213401	0.0268314	0.0223728	0.975498	1.02512	0.93047	0.953841	1.19928
Alpha-1B-glycoprotein OS=Homo sapiens GN=A1BG PE=1 SV=4	0.47	0.32	0.25	0.47	0.4	0.56	0.56	0.4	0.006011	0.00644641	0.00539258	0.00772137	0.00699423	0.00934891	0.00889312	0.00652422	0.00622871	0.00655698	0.00817157	0.00770867	0.949936	1.0527	0.808013	0.850597	1.06005
Complement C4-B OS=Homo sapiens GN=C4B PE=1 SV=2	0.48	0	0	0.41	0	0.41	0.46	0.48	0.00613889	0	0	0.00673567	0	0.00684474	0.00730507	0.00782907	0.00306945	0.00336783	0.00342237	0.00756707	0.911401	1.09721	0.405632	0.445065	0.452272
Complement factor H OS=Homo sapiens GN=CFH PE=1 SV=4	0.19	0.12	0.14	0.14	0.16	0.17	0.24	0.16	0.00242998	0.00241741	0.00301984	0.00229998	0.00279769	0.00283806	0.00381134	0.00260969	0.00242369	0.00265991	0.00281788	0.00321051	0.911192	1.09746	0.754923	0.828501	0.877703
Ig mu chain C region OS=Homo sapiens GN=IGHM PE=1 SV=3	1.21	0.95	0.95	1.08	1.21	1.35	1.35	1.35	0.0154751	0.0191378	0.0204918	0.0177427	0.0211575	0.0225376	0.0214388	0.0220192	0.0173065	0.0191173	0.0218476	0.021729	0.905279	1.10463	0.796468	0.879804	1.00546
Prothrombin OS=Homo sapiens GN=F2 PE=1 SV=2	0.29	0.14	0.19	0.19	0.09	0.19	0.14	0.19	0.00370891	0.00282031	0.00409836	0.00312141	0.0015737	0.00317195	0.00222328	0.00309901	0.00326461	0.00360988	0.00237283	0.00266114	0.904353	1.10576	1.22677	1.35652	0.891657
Plasma protease C1 inhibitor OS=Homo sapiens GN=SERPING1 PE=1 SV=2	1.03	0.72	0.72	0.92	0.92	1.15	1.03	0.92	0.013173	0.0145044	0.0155306	0.0151142	0.0160867	0.0191987	0.016357	0.0150057	0.0138387	0.0153224	0.0176427	0.0156814	0.90317	1.10721	0.882496	0.97711	1.12507
Serotransferrin OS=Homo sapiens GN=TF PE=1 SV=3	2.24	1.56	1.56	2.12	1.56	2.12	2.24	1.77	0.0286482	0.0314263	0.0336497	0.0348283	0.0272775	0.0353923	0.0355725	0.0288697	0.0300372	0.034239	0.0313349	0.0322211	0.877281	1.13989	0.932222	1.06263	0.972497
Vitamin D-binding protein OS=Homo sapiens GN=GC PE=1 SV=1	0.41	0.49	0.49	0.41	0.25	0.49	0.33	0.33	0.00524364	0.00987107	0.0105695	0.00673567	0.00437139	0.0081803	0.00524059	0.00538248	0.00755735	0.00865256	0.00627585	0.00531154	0.873424	1.14492	1.42282	1.62901	1.18155
Ig lambda-2 chain C regions OS=Homo sapiens GN=IGLC2 PE=1 SV=1	1.14	1.14	1.13	1.14	0.66	0.66	1.14	1.14	0.0145799	0.0229654	0.0243745	0.0187284	0.0115405	0.0110184	0.0181039	0.018594	0.0187726	0.0215514	0.0112794	0.0183489	0.87106	1.14803	1.02309	1.17453	0.614718
S-arrestin OS=Homo sapiens GN=SAG PE=1 SV=3	0.07	0.07	0.07	0.07	0.07	0.07	0.07	0.07	0.000895255	0.00141015	0.00150992	0.00114999	0.00122399	0.00116861	0.00111164	0.00114174	0.0011527	0.00132996	0.0011963	0.00112669	0.866723	1.15377	1.02309	1.18041	1.06179
Leucine-rich alpha-2-glycoprotein OS=Homo sapiens GN=LRG1 PE=1 SV=2	0.08	0.08	0.08	0.08	0	0	0	0	0.00102315	0.0016116	0.00172563	0.00131428	0	0	0	0	0.00131738	0.00151995	0	0	0.866723	1.15377	#DIV/0!	#DIV/0!	#DIV/0!
Protein phosphatase 1 regulatory subunit 42 OS=Homo sapiens GN=PPP1R42 PE=2 SV=2	0.08	0.08	0.08	0.08	0	0	0.08	0.08	0.00102315	0.0016116	0.00172563	0.00131428	0	0	0.00127045	0.00130484	0.00131738	0.00151995	0	0.00128765	0.866723	1.15377	1.02309	1.18041	0
Ig kappa chain V-I region Ni OS=Homo sapiens PE=1 SV=1	0.6	0.6	0.6	0.6	0.6	0	0.6	0.6	0.00767362	0.012087	0.0129422	0.00985707	0.0104913	0	0.00952835	0.00978633	0.00988032	0.0113996	0.00524567	0.00965734	0.866723	1.15377	1.02309	1.18041	0.54318
Ig kappa chain V-III region VG (Fragment) OS=Homo sapiens PE=1 SV=1	0.26	0.26	0.26	0.26	0.26	0.26	0.26	0.26	0.00332523	0.00523771	0.00560828	0.0042714	0.00454625	0.00434057	0.00412895	0.00424074	0.00428147	0.00493984	0.00444341	0.00418485	0.866723	1.15377	1.02309	1.18041	1.06179
Carboxypeptidase N subunit 2 OS=Homo sapiens GN=CPN2 PE=1 SV=3	0.05	0.05	0.05	0.05	0.05	0.05	0.05	0.05	0.000639468	0.00100725	0.00107852	0.000821423	0.000874279	0.000834725	0.000794029	0.000815528	0.00082336	0.000949969	0.000854502	0.000804778	0.866723	1.15377	1.02309	1.18041	1.06179
Ig kappa chain V-I region AG OS=Homo sapiens PE=1 SV=1	0.61	0.61	0.61	0.61	0.27	0.61	0.27	0.61	0.00780151	0.0122885	0.0131579	0.0100214	0.00472111	0.0101836	0.00428776	0.00994944	0.010045	0.0115896	0.00745237	0.0071186	0.866723	1.15377	1.41109	1.62808	1.04689
Coagulation factor XII OS=Homo sapiens GN=F12 PE=1 SV=3	0.09	0.09	0.09	0.09	0.09	0.09	0.09	0.09	0.00115104	0.00181305	0.00194133	0.00147856	0.0015737	0.0015025	0.00142925	0.00146795	0.00148205	0.00170994	0.0015381	0.0014486	0.866723	1.15377	1.02309	1.18041	1.06179
Ig heavy chain V-I region 2 OS=Homo sapiens GN=IGHV1-2 PE=1 SV=2	0.25	0.25	0.25	0.25	0	0	0.25	0	0.00319734	0.00503626	0.00539258	0.00410711	0	0	0.00397014	0	0.0041168	0.00474985	0	0.00198507	0.866723	1.15377	2.07388	2.39278	0
Ig heavy chain V-I region 5 OS=Homo sapiens GN=IGKV1-5 PE=1 SV=2	0.25	0.25	0.25	0.25	0	0.25	0.25	0.25	0.00319734	0.00503626	0.00539258	0.00410711	0	0.00417362	0.00397014	0.00407764	0.0041168	0.00474985	0.00208681	0.00402389	0.866723	1.15377	1.02309	1.18041	0.518605
Kininogen-1 OS=Homo sapiens GN=KNG1 PE=1 SV=2	0.18	0.13	0.09	0.23	0.23	0.09	0.13	0.13	0.00230208	0.00261886	0.00194133	0.00377854	0.00402168	0.0015025	0.00206448	0.00212037	0.00246047	0.00285994	0.00276209	0.00209242	0.860323	1.16235	1.17589	1.36681	1.32004
Ig kappa chain V-III region Ti OS=Homo sapiens PE=1 SV=1	1.65	1.08	1.08	1.65	1.08	1.08	1.08	1.08	0.0211024	0.0217566	0.0232959	0.0271069	0.0188844	0.0180301	0.017151	0.0176154	0.0214295	0.0252014	0.0184572	0.0173832	0.85033	1.17601	1.23277	1.44976	1.06179
Fibrinogen gamma chain OS=Homo sapiens GN=FGG PE=1 SV=3	2.41	1.26	1.7	1.86	1.54	1.4	1.54	1.7	0.0308224	0.0253828	0.0366695	0.0305569	0.0269278	0.0233723	0.0244561	0.0277279	0.0281026	0.0336132	0.02515	0.026092	0.836056	1.19609	1.07706	1.28826	0.963898
Fibrinogen alpha chain OS=Homo sapiens GN=FGA PE=1 SV=2	0.72	0.72	0.72	0.83	0.77	0.83	0.89	0.77	0.00920834	0.0145044	0.0155306	0.0136356	0.0134639	0.0138564	0.0141337	0.0125591	0.0118564	0.0145831	0.0136602	0.0133464	0.813021	1.22998	0.888357	1.09266	1.02351
LINE-1 type transposase domain-containing protein 1 OS=Homo sapiens GN=L1TD1 PE=1 SV=1	0.03	0	0	0.03	0.03	0.03	0	0.03	0.000383681	0	0	0.000492854	0.000524567	0.000500835	0	0.000489317	0.00019184	0.000246427	0.000512701	0.000244658	0.778488	1.28454	0.784116	1.00723	2.09558
Proteasome subunit beta type-6 OS=Homo sapiens GN=PSMB6 PE=1 SV=4	0.12	0	0	0.12	0.12	0.12	0	0	0.00153472	0	0	0.00197141	0.00209827	0.00200334	0	0	0.000767362	0.000985707	0.0020508	0	0.778488	1.28454	#DIV/0!	#DIV/0!	#DIV/0!
Required for meiotic nuclear division protein 1 homolog OS=Homo sapiens GN=RMND1 PE=1 SV=2	0.06	0	0	0.06	0.06	0.06	0.06	0.06	0.000767362	0	0	0.000985707	0.00104913	0.00100167	0.000952835	0.000978633	0.000383681	0.000492854	0.0010254	0.000965734	0.778488	1.28454	0.397294	0.510341	1.06179
Attractin OS=Homo sapiens GN=ATRN PE=1 SV=2	0.02	0	0	0.02	0	0.02	0.02	0.02	0.000255787	0	0	0.000328569	0	0.00033389	0.000317612	0.000326211	0.000127894	0.000164285	0.000166945	0.000321911	0.778488	1.28454	0.397294	0.510341	0.518605
Beta-2-glycoprotein 1 OS=Homo sapiens GN=APOH PE=1 SV=3	0.08	0	0	0.08	0	0	0	0	0.00102315	0	0	0.00131428	0	0	0	0	0.000511574	0.000657138	0	0	0.778488	1.28454	#DIV/0!	#DIV/0!	#DIV/0!
Isocitrate dehydrogenase [NAD] subunit alpha, mitochondrial OS=Homo sapiens GN=IDH3A PE=1 SV=1	0.08	0	0	0.08	0	0.08	0.08	0	0.00102315	0	0	0.00131428	0	0.00133556	0.00127045	0	0.000511574	0.000657138	0.00066778	0.000635223	0.778488	1.28454	0.805346	1.0345	1.05125
Fibronectin OS=Homo sapiens GN=FN1 PE=1 SV=4	0.28	0.06	0.14	0.22	0.18	0.26	0.19	0.25	0.00358102	0.0012087	0.00301984	0.00361426	0.0031474	0.00434057	0.00301731	0.00407764	0.00239486	0.00331705	0.00374399	0.00354747	0.721985	1.38507	0.675089	0.935046	1.05539
Angiotensinogen OS=Homo sapiens GN=AGT PE=1 SV=1	0.12	0.25	0.18	0.33	0.18	0.25	0.25	0.4	0.00153472	0.00503626	0.00388266	0.00542139	0.0031474	0.00417362	0.00397014	0.00652422	0.00328549	0.00465202	0.00366051	0.00524718	0.70625	1.41593	0.626144	0.886575	0.697615
Serum albumin OS=Homo sapiens GN=ALB PE=1 SV=2	3.2	2.38	2.85	4.69	4.22	4.22	4.69	4.69	0.0409259	0.0479452	0.0614754	0.0770494	0.0737891	0.0704508	0.0744799	0.0764965	0.0444356	0.0692624	0.0721199	0.0754882	0.641554	1.55872	0.588643	0.917527	0.95538
Fibrinogen beta chain OS=Homo sapiens GN=FGB PE=1 SV=2	2.64	0.91	2.26	2.26	2.09	2.26	2.84	2.26	0.0337639	0.018332	0.0487489	0.0371283	0.0365449	0.0377295	0.0451008	0.0368618	0.0260479	0.0429386	0.0371372	0.0409813	0.606632	1.64845	0.635605	1.04776	0.906198			blood coagulation
Leucine zipper putative tumor suppressor 1 OS=Homo sapiens GN=LZTS1 PE=1 SV=3	0.05	0	0.05	0	0	0	0	0	0.000639468	0	0.00107852	0	0	0	0	0	0.000319734	0.000539258	0	0	0.592915	1.68658	#DIV/0!	#DIV/0!	#DIV/0!			cell growth regulation
Alpha-1-antichymotrypsin OS=Homo sapiens GN=SERPINA3 PE=1 SV=2	0.29	0.66	0.76	0.76	0.46	0.66	0.76	0.88	0.00370891	0.0132957	0.0163934	0.0124856	0.00804336	0.0110184	0.0120692	0.0143533	0.00850232	0.0144395	0.00953086	0.0132113	0.588822	1.6983	0.643566	1.09297	0.72142	decrease by mucin
Lumican OS=Homo sapiens GN=LUM PE=1 SV=2	0.08	0.08	0.08	0.17	0	0.08	0	0	0.00102315	0.0016116	0.00172563	0.00279284	0	0.00133556	0	0	0.00131738	0.00225923	0.00066778	0	0.583108	1.71495	#DIV/0!	#DIV/0!	#DIV/0!			collagen fibrillogenesis
Ig alpha-1 chain C region OS=Homo sapiens GN=IGHA1 PE=1 SV=2	0.74	0.49	0.89	0.89	0.49	0.74	0.74	0.74	0.00946413	0.00987107	0.0191976	0.0146213	0.00856793	0.0123539	0.0117516	0.0120698	0.0096676	0.0169095	0.0104609	0.0119107	0.571727	1.74909	0.811672	1.41968	0.878278	decrease by mucin
Ig kappa chain V-II region Cum OS=Homo sapiens PE=1 SV=1	0.26	0.26	0.26	0.58	0.26	0.58	0.26	0.26	0.00332523	0.00523771	0.00560828	0.0095285	0.00454625	0.0096828	0.00412895	0.00424074	0.00428147	0.00756839	0.00711453	0.00418485	0.565704	1.76771	1.02309	1.80852	1.70007			immunoglobulin
Coiled-coil domain-containing protein 125 OS=Homo sapiens GN=CCDC125 PE=1 SV=2	0	0.05	0.05	0.05	0.05	0.05	0.05	0.05	0	0.00100725	0.00107852	0.000821423	0.000874279	0.000834725	0.000794029	0.000815528	0.000503626	0.000949969	0.000854502	0.000804778	0.53015	1.88626	0.625795	1.18041	1.06179			regulation of cell migration
Epiplakin OS=Homo sapiens GN=EPPK1 PE=1 SV=2	0	0.01	0.01	0.01	0	0.01	0.01	0.01	0	0.00020145	0.000215703	0.000164285	0	0.000166945	0.000158806	0.000163106	0.000100725	0.000189994	8.34725e-05	0.000160956	0.53015	1.88626	0.625795	1.18041	0.518605	decrease by mucin
Neurexin-1 OS=Homo sapiens GN=NRXN1 PE=2 SV=1	0	0.02	0.02	0.02	0	0.02	0	0.02	0	0.000402901	0.000431406	0.000328569	0	0.00033389	0	0.000326211	0.00020145	0.000379988	0.000166945	0.000163106	0.53015	1.88626	1.23509	2.3297	1.02354			cell adhesion, signal receptor
Putative mitochondrial import inner membrane translocase subunit Tim23B OS=Homo sapiens GN=TIMM23B PE=5 SV=2	0	0.11	0.11	0.11	0	0	0	0	0	0.00221595	0.00237274	0.00180713	0	0	0	0	0.00110798	0.00208993	0	0	0.53015	1.88626	#DIV/0!	#DIV/0!	#DIV/0!			protein import into mitochondrial matrix
Sialic acid-binding Ig-like lectin 16 OS=Homo sapiens GN=SIGLEC16 PE=2 SV=3	0	0.06	0.06	0.06	0	0	0.06	0.06	0	0.0012087	0.00129422	0.000985707	0	0	0.000952835	0.000978633	0.000604351	0.00113996	0	0.000965734	0.53015	1.88626	0.625795	1.18041	0	decrease by mucin
Vitronectin OS=Homo sapiens GN=VTN PE=1 SV=1	0.18	0.06	0.18	0.25	0.18	0.32	0.32	0.18	0.00230208	0.0012087	0.00388266	0.00410711	0.0031474	0.00534224	0.00508178	0.0029359	0.00175539	0.00399489	0.00424482	0.00400884	0.43941	2.27578	0.43788	0.996519	1.05886			promotes cell adhesion and spreading
Ig kappa chain V-III region SIE OS=Homo sapiens PE=1 SV=1	0	1.08	1.08	1.65	1.08	1.65	1.65	1.65	0	0.0217566	0.0232959	0.0271069	0.0188844	0.0275459	0.026203	0.0269124	0.0108783	0.0252014	0.0232152	0.0265577	0.431655	2.31667	0.409611	0.948932	0.874141	decrease by mucin
Ig mu heavy chain disease protein OS=Homo sapiens PE=1 SV=1	0.87	0	0.74	0.74	1.01	1.15	1.01	1.15	0.0111267	0	0.015962	0.0121571	0.0176604	0.0191987	0.0160394	0.0187571	0.00556337	0.0140595	0.0184295	0.0173983	0.395701	2.52716	0.319766	0.808101	1.05928			immunoglobulin
Hemopexin OS=Homo sapiens GN=HPX PE=1 SV=2	0.19	0.12	0.26	0.5	0.26	0.5	0.5	0.26	0.00242998	0.00241741	0.00560828	0.00821423	0.00454625	0.00834725	0.00794029	0.00424074	0.00242369	0.00691126	0.00644675	0.00609052	0.350688	2.85154	0.397945	1.13476	1.05849			heme scavenging
Thrombospondin-1 OS=Homo sapiens GN=THBS1 PE=1 SV=2	0.02	0	0.02	0.02	0	0	0	0	0.000255787	0	0.000431406	0.000328569	0	0	0	0	0.000127894	0.000379988	0	0	0.336573	2.97112	#DIV/0!	#DIV/0!	#DIV/0!			adhesive glycoprotein, platelet aggregation, angiogenesis
Ig kappa chain V-IV region OS=Homo sapiens GN=IGKV4-1 PE=1 SV=1	0.24	0	0.24	0.24	0.24	0.24	0.24	0.24	0.00306945	0	0.00517688	0.00394283	0.00419654	0.00400668	0.00381134	0.00391453	0.00153472	0.00455985	0.00410161	0.00386294	0.336573	2.97112	0.397294	1.18041	1.06179			immunoglobulin
CD5 antigen-like OS=Homo sapiens GN=CD5L PE=1 SV=1	0.08	0	0.17	0	0	0.08	0.08	0.08	0.00102315	0	0.00366695	0	0	0.00133556	0.00127045	0.00130484	0.000511574	0.00183348	0.00066778	0.00128765	0.279019	3.58399	0.397294	1.4239	0.518605	decrease by mucin
Ig alpha-2 chain C region OS=Homo sapiens GN=IGHA2 PE=1 SV=3	0.51	0	0.63	0.63	0.39	0.63	0.51	0.51	0.00652257	0	0.0135893	0.0103499	0.00681937	0.0105175	0.00809909	0.00831838	0.00326129	0.0119696	0.00866845	0.00820874	0.272464	3.67021	0.397294	1.45816	1.056			immunoglobulin
Insulin-like growth factor-binding protein complex acid labile subunit OS=Homo sapiens GN=IGFALS PE=1 SV=1	0.05	0	0.05	0.15	0.05	0.15	0.05	0.05	0.000639468	0	0.00107852	0.00246427	0.000874279	0.00250417	0.000794029	0.000815528	0.000319734	0.00177139	0.00168923	0.000804778	0.180499	5.54021	0.397294	2.20109	2.099			receptor-ligand binding or cell adhesion
Alpha-2-antiplasmin OS=Homo sapiens GN=SERPINF2 PE=1 SV=3	0	0	0	0.06	0.06	0.06	0.06	0.06	0	0	0	0.000985707	0.00104913	0.00100167	0.000952835	0.000978633	0	0.000492854	0.0010254	0.000965734	0	#DIV/0!	0	0.510341	1.06179			plasmin inactivation
Dermcidin OS=Homo sapiens GN=DCD PE=1 SV=2	0	0	0.29	0	0	0	0	0	0	0	0.00625539	0	0	0	0	0	0	0.0031277	0	0	0	#DIV/0!	#DIV/0!	#DIV/0!	#DIV/0!			antimicrobial
Nuclear pore membrane glycoprotein 210 OS=Homo sapiens GN=NUP210 PE=1 SV=3	0	0	0	0.01	0	0.01	0.01	0.01	0	0	0	0.000164285	0	0.000166945	0.000158806	0.000163106	0	8.21423e-05	8.34725e-05	0.000160956	0	#DIV/0!	0	0.510341	0.518605	decrease by mucin
Summ EMPAI	78.19	49.64	46.36	60.87	57.19	59.9	62.97	61.31
identified proteins	116	100	90	104	95	107	112	112
