# Supplementary material for: Mucin adsorbed by E. coli can affect neutrophil activation in vitro
Source: FEBS Open Bio. 2019 Dec 19;10(2):180–96. doi: 10.1002/2211-5463.12770 (PMC6996330; doi:10.1002/2211-5463.12770)
Supplement: Supplementary file 6 — File S6. Results of HPLC‐MS/MS identification of proteins from the total bacterial proteome and proteins of SharL1 membrane enriched fraction. [file FEB4-10-180-s006.xls]

## Sheet: conclusion
Supplementary file 6.
The HPLC-MS/MS analysis and identification of protein composition of total SharL1 bacterial proteome and the extracted membrane fraction was performed.
A cytosolic marker protein GroEL [Thein, 2010] was abundant in total proteome (34 unique peptide sequences identified positively) and absent in membrane fraction.
Another cytosolic marker, glyceraldehyde-3-phosphate dehydrogenase (GAPDH) [Baghirova 2015] is much more abundant in total proteome (22 unique peptide sequences identified positively) than in membrane fraction (only 2 peptide sequences). DNA-binding histone family proteins were present in total proteome and completely absent from membrane fraction.
Trypsinolysis and HPLC-MS/MS analysis of proteins was performed as described for plasma samples in Methods section with the exception of the HPLC gradient time (120 min of 1-30% of acetonitrile concentration change). Mascot search and proteins identification was performed as described for E. coli proteins.
List of identified is provided for membrane fraction and total proteome: protein description and the number of unique significant peptide sequences identified for this protein.
References
Thein M, Sauer G, Paramasivam N, Grin I, Linke D. Efficient subfractionation of gram-negative bacteria for proteomics studies. J Proteome Res. 2010 Dec 3;9(12):6135-47. doi: 10.1021/pr1002438.
Baghirova S, Hughes BG, Hendzel MJ, Schulz R. Sequential fractionation and isolation of subcellular proteins from tissue or cultured cells. MethodsX. 2015 Nov 7;2:440-5. doi: 10.1016/j.mex.2015.11.001

## Sheet: SharL1 total
prot_description	peptides	cytosolic markers
chaperonin GroEL	34	cytosol marker
glyceraldehyde-3-phosphate dehydrogenase	22	cytosol marker
histone family protein DNA-binding protein	5	histone family protein
histone family protein DNA-binding protein	3	histone family protein
histone family protein nucleoid-structuring protein H-NS	9	histone family protein
histone family protein nucleoid-structuring protein H-NS	2	histone family protein
17 kDa surface antigen	5
1-hydroxy-2-methyl-2-(E)-butenyl 4-diphosphate synthase	3
1-phosphofructokinase	4
2,3,4,5-tetrahydropyridine-2,6-dicarboxylate N-succinyltransferase	8
2,5-didehydrogluconate reductase	4
2-amino-3-ketobutyrate coenzyme A ligase	13
2-dehydro-3-deoxyphosphogluconate aldolase/4-hydroxy-2-oxoglutarate aldolase	4
2-dehydro-3-deoxyphosphooctonate aldolase	3
2-oxo-acid dehydrogenase E1 subunit, homodimeric type	38
2-oxoglutarate dehydrogenase, E1 subunit	8
2-oxoglutarate dehydrogenase, E2 subunit, dihydrolipoamide succinyltransferase	9
3-dehydroquinate synthase	2
3-methyl-2-oxobutanoate hydroxymethyltransferase	2
3-oxoacyl-(acyl-carrier-protein) reductase	6
3-oxoacyl-(acyl-carrier-protein) synthase 2	7
3-oxoacyl-(acyl-carrier-protein) synthase III	2
3-phosphoshikimate 1-carboxyvinyltransferase	2
6,7-dihydropteridine reductase	2
6,7-dimethyl-8-ribityllumazine synthase	7
6-phosphofructokinase	7
6-phosphogluconate dehydrogenase, decarboxylating	14
6-phosphogluconolactonase	4
ABC transporter related	9
ABC transporter related	3
ABC transporter related	3
acetate kinase	12
acetyl-CoA carboxylase, biotin carboxylase	4
acetyl-CoA carboxylase, carboxyl transferase, alpha subunit	7
aconitate hydratase 1	2
aconitate hydratase 2	9
acyl carrier protein	2
adenosine deaminase	3
Adenosylhomocysteine nucleosidase	2
Adenylosuccinate synthase	15
ADP-L-glycero-D-manno-heptose-6-epimerase	9
agmatinase	3
alanine racemase domain protein	2
alanyl-tRNA synthetase	15
Alcohol dehydrogenase zinc-binding domain protein	2
Alcohol dehydrogenase zinc-binding domain protein	2
aldo/keto reductase	2
Aldose 1-epimerase	4
alkyl hydroperoxide reductase, F subunit	8
alpha,alpha-trehalose-phosphate synthase (UDP-forming)	2
alpha/beta hydrolase fold	2
aminoacyl-histidine dipeptidase	9
aminopeptidase N	6
anaerobic dimethyl sulfoxide reductase, A subunit, DmsA/YnfE family	2
anaerobic ribonucleoside-triphosphate reductase	3
arginine decarboxylase	3
arginyl-tRNA synthetase	4
asparaginyl-tRNA synthetase	9
aspartate ammonia-lyase	7
aspartate carbamoyltransferase	6
aspartate carbamoyltransferase, regulatory subunit	3
Aspartate transaminase	13
aspartate-semialdehyde dehydrogenase	5
aspartyl-tRNA synthetase	13
ATP phosphoribosyltransferase	3
ATP synthase F0, B subunit	6
ATP synthase F1, alpha subunit	24
ATP synthase F1, beta subunit	19
ATP synthase F1, delta subunit	4
ATP synthase F1, epsilon subunit	3
ATP synthase F1, gamma subunit	5
ATPase and specificity subunit of ClpA-ClpP ATP-dependent serine protease, chaperone activity clpA	4
ATP-dependent chaperone ClpB	45
ATP-dependent Clp protease, ATP-binding subunit ClpX	8
ATP-dependent Clp protease, proteolytic subunit ClpP	3
ATP-dependent metalloprotease FtsH	8
ATP-dependent protease La	7
bacterioferritin	4
beta-hydroxyacyl-(acyl-carrier-protein) dehydratase FabZ	6
Beta-ketoacyl synthase	9
branched-chain amino acid aminotransferase	2
carbamoyl-phosphate synthase, large subunit	7
Carbonate dehydratase	3
catalase/peroxidase HPI	18
cationic amino acid ABC transporter, periplasmic binding protein	5
cationic amino acid ABC transporter, periplasmic binding protein	3
cell division protein FtsZ	6
cell shape determining protein, MreB/Mrl family	6
cellulose synthase subunit B	2
chaperone DnaJ domain protein	2
chaperone protein DnaK	42
chaperonin Cpn10	4
citrate synthase I	9
Cof-like hydrolase	3
cold-shock DNA-binding domain protein	5
cold-shock DNA-binding domain protein	4
cold-shock DNA-binding domain protein	3
cold-shock DNA-binding domain protein	2
conserved hypothetical protein	5
conserved hypothetical protein	4
conserved hypothetical protein	3
conserved hypothetical protein	3
conserved hypothetical protein	3
conserved hypothetical protein	3
conserved hypothetical protein	3
conserved hypothetical protein	2
conserved hypothetical protein	2
conserved hypothetical protein	2
conserved hypothetical protein	2
conserved hypothetical protein	2
conserved hypothetical protein	2
CsbD family protein	2
CTP synthase	7
cysteine desulfurase IscS	8
cysteine synthase A	18
cysteinyl-tRNA synthetase	2
cytidine deaminase	4
cytidylate kinase	3
cytochrome bd ubiquinol oxidase subunit I	4
cytochrome d ubiquinol oxidase, subunit II	3
D-alanine--D-alanine ligase	2
DEAD/DEAH box helicase domain protein	21
DEAD/DEAH box helicase domain protein	4
DEAD/DEAH box helicase domain protein	4
DEAD/DEAH box helicase domain protein	2
deoxyribose-phosphate aldolase	7
dihydrodipicolinate synthase	4
dihydrolipoamide dehydrogenase	21
dihydroneopterin aldolase	2
Dihydroorotate oxidase	2
dihydropteroate synthase	2
dihydropteroate synthase sulII	4
dihydroxyacetone kinase, DhaK subunit	10
dihydroxyacetone kinase, L subunit	5
dihydroxyacetone kinase, phosphotransfer subunit	13
dimethylsulfoxide reductase, chain B	2
D-isomer specific 2-hydroxyacid dehydrogenase catalytic region	3
D-isomer specific 2-hydroxyacid dehydrogenase NAD-binding	7
D-isomer specific 2-hydroxyacid dehydrogenase NAD-binding	2
DJ-1 family protein	2
DNA gyrase, A subunit	2
DNA gyrase, B subunit	8
DNA polymerase I	2
DNA-directed RNA polymerase, alpha subunit	12
DNA-directed RNA polymerase, beta subunit	36
DNA-directed RNA polymerase, beta' subunit	31
DNA-directed RNA polymerase, omega subunit	3
DSBA oxidoreductase	2
DsrE family protein	5
Dyp-type peroxidase family	2
efflux transporter, RND family, MFP subunit	4
efflux transporter, RND family, MFP subunit	2
endoribonuclease L-PSP	5
ErfK/YbiS/YcfS/YnhG family protein	2
exodeoxyribonuclease III	4
Exonuclease RNase T and DNA polymerase III	3
exoribonuclease II	5
extracellular solute-binding protein family 1	9
extracellular solute-binding protein family 1	3
extracellular solute-binding protein family 3	6
extracellular solute-binding protein family 5	4
FAD dependent oxidoreductase	17
FAD-dependent pyridine nucleotide-disulphide oxidoreductase	5
ferredoxin, 2Fe-2S type, ISC system	2
Ferritin Dps family protein	12
Ferroxidase	5
FeS cluster assembly scaffold IscU	3
FKBP-type peptidyl-prolyl isomerase domain protein	7
flavodoxin	2
flavoprotein WrbA	7
formate acetyltransferase	43
formate C-acetyltransferase glycine radical	13
formyltetrahydrofolate deformylase	2
fructosamine kinase	3
Fructose-bisphosphate aldolase	6
fructose-bisphosphate aldolase, class II	14
fumarate reductase, flavoprotein subunit	6
fused mannose-specific PTS enzymes: IIA component; IIB component manX	2
galactokinase	2
GCN5-related N-acetyltransferase	2
glucokinase	2
glucosamine--fructose-6-phosphate aminotransferase, isomerizing	8
Glucose-1-phosphatase	3
glucose-6-phosphate 1-dehydrogenase	5
Glucose-6-phosphate isomerase	17
glutamate decarboxylase	23
glutamate/g-aminobutyrate antiporter	4
glutamate-1-semialdehyde-2,1-aminomutase	4
glutamate--cysteine ligase	2
Glutaminase	3
glutamine synthetase, type I	5
glutaminyl-tRNA synthetase	11
glutamyl-tRNA synthetase	11
glutaredoxin, GrxB family	7
glutaredoxin-like protein	3
Glutathione S-transferase domain	9
Glutathione S-transferase domain	4
Glutathione S-transferase domain	2
glutathione synthetase	5
glutathione-disulfide reductase	4
glycerol kinase	22
Glycerol-3-phosphate dehydrogenase (NAD(P)(+))	2
glycerol-3-phosphate dehydrogenase, anaerobic, A subunit	5
glycerol-3-phosphate dehydrogenase, anaerobic, B subunit	3
glycerophosphoryl diester phosphodiesterase	6
glycine cleavage system T protein	5
glycine dehydrogenase	6
Glycine hydroxymethyltransferase	11
glycogen/starch/alpha-glucan phosphorylase	2
glycoprotein/polysaccharide metabolism	3
glycoside hydrolase family 1	5
glycosyl transferase family 3	3
glycyl-tRNA synthetase, beta subunit	12
GMP synthase, large subunit	14
GnsAGnsB family protein	5
GTP-binding protein LepA	7
GTP-binding protein Obg/CgtA	5
GTP-binding protein TypA	13
GTP-binding protein YchF	2
GTP-binding proten HflX	3
guanosine monophosphate reductase	5
heat shock protein HslVU, ATPase subunit HslU	9
heat shock protein Hsp90	26
heavy metal translocating P-type ATPase	3
HemY protein	2
HflC protein	2
HflK protein	5
histidine triad (HIT) protein	2
histidyl-tRNA synthetase	4
HNS-dependent expression A	4
Hsp33 protein	5
HtpX domain protein	2
hypothetical protein	4
hypothetical protein	2
hypoxanthine phosphoribosyltransferase	4
Inhibitor of vertebrate lysozyme	2
Inorganic diphosphatase	9
inosine-5'-monophosphate dehydrogenase	14
Inositol phosphatase/fructose-16-bisphosphatase	3
Inositol-phosphate phosphatase	6
integration host factor, alpha subunit	4
integration host factor, beta subunit	3
iron-containing alcohol dehydrogenase	33
iron-containing alcohol dehydrogenase	7
iron-containing alcohol dehydrogenase	5
IscR-regulated protein YhgI	6
isochorismatase hydrolase	3
isocitrate dehydrogenase, NADP-dependent	18
isoleucyl-tRNA synthetase	17
L-asparaginase, type II	5
Leucyl aminopeptidase	7
leucyl-tRNA synthetase	9
lipoic acid synthetase	2
lipoprotein, YaeC family	6
LPP repeat-containing protein	3
L-seryl-tRNA(Sec) selenium transferase	2
L-threonine 3-dehydrogenase	3
lysyl-tRNA synthetase	8
magnesium-translocating P-type ATPase	27
Malate dehydrogenase (oxaloacetate-decarboxylating)	3
malate dehydrogenase, NAD-dependent	17
malate synthase G	2
malonyl CoA-acyl carrier protein transacylase	6
Mammalian cell entry related domain protein	2
Mannitol dehydrogenase domain	3
mannose-1-phosphate guanylyltransferase manC	5
mannose-6-phosphate isomerase, class I	5
membrane lipoprotein lipid attachment site	2
methionine aminopeptidase, type I	5
methionyl-tRNA synthetase	9
methyltransferase GidB	2
MiaB-like tRNA modifying enzyme YliG	2
MltA-interacting MipA family protein	2
molybdenum ABC transporter, periplasmic molybdate-binding protein	8
molybdenum cofactor synthesis domain protein	2
molybdenum cofactor synthesis domain protein	2
Monosaccharide-transporting ATPase	6
MscS Mechanosensitive ion channel	2
N-acetylglucosamine-6-phosphate deacetylase	2
NAD+ synthetase	4
NAD-dependent epimerase/dehydratase	2
NADH dehydrogenase I, D subunit	6
NADH-quinone oxidoreductase, chain G	13
NADH-quinone oxidoreductase, F subunit	4
NADPH-dependent FMN reductase	2
naphthoate synthase	5
nitrate reductase, alpha subunit	9
nitrate reductase, beta subunit	2
nitrogen regulatory protein P-II	2
nitroreductase	3
NlpBDapX family lipoprotein	2
Non-specific protein-tyrosine kinase	10
Nucleoside-diphosphate kinase	3
nucleoside-specific channel-forming protein Tsx	2
Nucleoside-triphosphate--adenylate kinase	10
NusA antitermination factor	16
NusB antitermination factor	4
NusG antitermination factor	4
Oligopeptidase A	9
OmpA domain protein transmembrane region-containing protein	22
OmpA/MotB domain protein	2
OmpW family protein	4
orotate phosphoribosyltransferase	5
OsmC family protein	2
outer membrane assembly lipoprotein YfgL	4
outer membrane chaperone Skp (OmpH)	3
outer membrane lipoprotein, Slp family	4
outer membrane porin protein C ompC	3
outer membrane protein assembly complex, YaeT protein	10
oxidoreductase FAD/NAD(P)-binding domain protein	3
pantoate--beta-alanine ligase	3
PepB aminopeptidase	8
peptidase M24	4
peptidase M24	4
peptidase T	2
peptidase U62 modulator of DNA gyrase	3
peptide chain release factor 3	4
peptide deformylase	3
peptidoglycan-associated lipoprotein	5
Peptidoglycan-binding LysM	4
peptidyl-prolyl cis-trans isomerase cyclophilin type	5
peptidylprolyl isomerase FKBP-type	6
periplasmic binding protein/LacI transcriptional regulator	6
periplasmic glucan biosynthesis protein MdoG	3
peroxiredoxin	14
Peroxiredoxin	2
phage shock protein A, PspA	3
phenylalanyl-tRNA synthetase, alpha subunit	8
phenylalanyl-tRNA synthetase, beta subunit	17
phosphate acetyltransferase	18
phosphate uptake regulator, PhoU	2
phosphatidylserine decarboxylase	2
Phosphoenolpyruvate carboxykinase (ATP)	16
Phosphoenolpyruvate carboxylase	4
phosphoenolpyruvate synthase	16
phosphoenolpyruvate-protein phosphotransferase	10
phosphoglucomutase, alpha-D-glucose phosphate-specific	7
phosphoglucosamine mutase	6
Phosphoglycerate kinase	17
phosphoglycerate mutase 1 family	5
phosphoglycerate mutase, 2,3-bisphosphoglycerate-independent	6
phosphoheptose isomerase	5
phosphomannomutase	5
phosphopantothenoylcysteine decarboxylase/phosphopantothenate--cysteine ligase	2
phosphopentomutase	12
Phosphopyruvate hydratase	19
phosphoribosylaminoimidazolecarboxamide formyltransferase/IMP cyclohydrolase	2
phosphoribosylaminoimidazole-succinocarboxamide synthase	2
phosphoserine aminotransferase	6
Phosphotransferase system, phosphocarrier protein HPr	3
Polyribonucleotide nucleotidyltransferase	19
porphobilinogen deaminase	2
Porphobilinogen synthase	4
PpiC-type peptidyl-prolyl cis-trans isomerase	4
predicted protein yecJ	2
preprotein translocase, SecA subunit	9
prolyl-tRNA synthetase	13
ProQ activator of osmoprotectant transporter ProP	5
protease Do	3
protease Domain	11
protein of unknown function DUF1040	2
protein of unknown function DUF1043	3
protein of unknown function DUF1451	2
protein of unknown function DUF1471	2
protein of unknown function DUF181	2
protein of unknown function DUF34	2
protein of unknown function DUF343	2
protein of unknown function DUF413	3
protein of unknown function DUF469	3
protein of unknown function DUF493	2
protein of unknown function DUF496	2
protein of unknown function DUF520	5
protein of unknown function DUF883 ElaB	3
protein of unknown function DUF883 ElaB	2
protein of unknown function DUF904	3
protein of unknown function DUF945	7
protein of unknown function UPF0227	2
protein-(glutamine-N5) methyltransferase, ribosomal protein L3-specific	2
protein-export membrane protein SecD	4
protein-export membrane protein SecF	2
protein-export protein SecB	3
PTS system, glucose subfamily, IIA subunit	7
PTS system, mannitol-specific IIC subunit	2
purine nucleoside phosphorylase	8
putative ATPase	3
putative enzyme	2
putative GAF sensor protein	2
Putative mono-oxygenase ydhR	2
Putative PTS system, specific IIA component vpeA	5
Putative PTS system, specific IIB component vpeB	4
putative structural protein	3
pyridoxal phosphate biosynthetic protein PdxJ	3
pyridoxal phosphate-dependent enzyme, D-cysteine desulfhydrase family	2
pyridoxamine 5'-phosphate oxidase	3
pyrroline-5-carboxylate reductase	5
pyruvate dehydrogenase complex dihydrolipoamide acetyltransferase	25
pyruvate kinase	15
pyruvate kinase	12
quinone oxidoreductase, YhdH/YhfP family	2
quorum-sensing autoinducer 2 (AI-2), LuxS	8
recA protein	6
Redoxin domain protein	5
regulator of ribonuclease activity A	2
rfaE bifunctional protein	4
Rhodanese domain protein	2
Rhodanese domain protein	2
riboflavin synthase, alpha subunit	2
ribonuclease PH	2
ribonuclease, Rne/Rng family	6
ribonucleoside hydrolase 3 rihC	2
Ribonucleoside-diphosphate reductase	3
ribonucleoside-diphosphate reductase, alpha subunit	2
ribose 5-phosphate isomerase	5
ribose-phosphate pyrophosphokinase	10
ribosomal protein L1	15
ribosomal protein L10	9
ribosomal protein L11	5
ribosomal protein L11 methyltransferase	2
ribosomal protein L13	10
ribosomal protein L14	5
ribosomal protein L15	10
ribosomal protein L16	4
ribosomal protein L17	8
ribosomal protein L18	6
ribosomal protein L19	6
ribosomal protein L2	13
ribosomal protein L20	5
ribosomal protein L21	3
ribosomal protein L22	8
ribosomal protein L24	5
ribosomal protein L25	7
Ribosomal protein L25/L23	3
ribosomal protein L27	3
ribosomal protein L28	5
ribosomal protein L29	5
ribosomal protein L3	11
ribosomal protein L30	3
ribosomal protein L31	3
ribosomal protein L32	2
ribosomal protein L33	2
ribosomal protein L4/L1e	6
ribosomal protein L5	14
ribosomal protein L6	11
ribosomal protein L7/L12	7
ribosomal protein L9	9
ribosomal protein S1	30
ribosomal protein S10	5
ribosomal protein S11	6
ribosomal protein S12	5
ribosomal protein S13	9
ribosomal protein S14	7
ribosomal protein S15	3
ribosomal protein S16	5
ribosomal protein S17	3
ribosomal protein S18	5
ribosomal protein S19	5
ribosomal protein S2	13
ribosomal protein S20	4
ribosomal protein S21	3
ribosomal protein S3	11
ribosomal protein S4	15
ribosomal protein S5	10
ribosomal protein S6	6
ribosomal protein S7	12
ribosomal protein S8	6
ribosomal protein S9	8
ribosome recycling factor	5
ribosome-binding factor A	2
Ribulose-phosphate 3-epimerase	7
Ribulose-phosphate 3-epimerase	3
RNA polymerase, sigma 70 subunit, RpoD	5
septum site-determining protein MinD	6
Serine-type D-Ala-D-Ala carboxypeptidase	4
Serine-type D-Ala-D-Ala carboxypeptidase	4
seryl-tRNA synthetase	11
short-chain dehydrogenase/reductase SDR	9
short-chain dehydrogenase/reductase SDR	6
short-chain dehydrogenase/reductase SDR	2
short-chain dehydrogenase/reductase SDR	2
sigma 54 modulation protein/ribosomal protein S30EA	2
signal recognition particle protein	5
signal recognition particle-docking protein FtsY	2
single-strand binding protein	3
small GTP-binding protein	2
SmpA/OmlA domain protein	3
SNF2-related protein	4
stress protein, member of the CspA-family cspC	3
succinate dehydrogenase and fumarate reductase iron-sulfur protein	5
succinate dehydrogenase and fumarate reductase iron-sulfur protein	4
succinate dehydrogenase, flavoprotein subunit	9
succinyl-CoA synthetase, alpha subunit	5
succinyl-CoA synthetase, beta subunit	6
sulfate ABC transporter, periplasmic sulfate-binding protein	2
SUMMA
Superoxide dismutase	6
Superoxide dismutase	3
SurA domain	3
thiamine pyrophosphate protein TPP binding domain protein	4
ThiJ/PfpI domain protein	2
ThiJ/PfpI domain protein	2
thioredoxin	4
Thioredoxin domain	3
thioredoxin reductase	7
threonine synthase	3
threonyl-tRNA synthetase	10
thymidine phosphorylase	6
Thymidylate synthase	2
Tol-Pal system beta propeller repeat protein TolB	6
toluene tolerance family protein	2
transaldolase	16
transaldolase	2
transcription elongation factor GreA	4
transcription termination factor Rho	15
transcriptional regulator, AsnC family	3
transcriptional regulator, Crp/Fnr family	5
transcriptional regulator, Fis family	2
transcriptional regulator, IclR family	2
transcriptional regulator, LysR family	3
transketolase	10
transketolase	2
translation elongation factor G	32
translation elongation factor P	3
translation elongation factor Ts	22
translation elongation factor Tu	28
translation initiation factor IF-1	3
translation initiation factor IF-2	20
translation initiation factor IF-3	6
transport-associated	5
transport-associated	2
trigger factor	21
Triose-phosphate isomerase	10
tRNA/rRNA methyltransferase (SpoU)	2
tryptophanase	24
tryptophanyl-tRNA synthetase	3
two component transcriptional regulator, winged helix family	9
two component transcriptional regulator, winged helix family	5
two component transcriptional regulator, winged helix family	4
two component transcriptional regulator, winged helix family	3
type I secretion outer membrane protein, TolC family	4
tyrosyl-tRNA synthetase	8
ubiquinone/menaquinone biosynthesis methyltransferase	2
UDP-glucose 6-dehydrogenase ugd	3
UDP-N-acetylenolpyruvoylglucosamine reductase	2
UDP-N-acetylglucosamine 1-carboxyvinyltransferase	4
UDP-N-acetylglucosamine pyrophosphorylase	2
UDP-N-acetylmuramoylalanyl-D-glutamyl-2,6-diaminopimelate--D-alanyl-D-alanyl ligase	2
UDP-N-acetylmuramyl-tripeptide synthetase	3
Uncharacterized lipoprotein	4
uracil phosphoribosyltransferase	8
uridine phosphorylase	8
uridylate kinase	2
UspA domain protein	7
UspA domain protein	3
UspA domain protein	3
UspA domain protein	2
UspA domain protein	2
UTP-glucose-1-phosphate uridylyltransferase	2
VacB and RNase II family 3'-5' exoribonuclease	4
valyl-tRNA synthetase	16
virulence-related outer membrane protein	6
Xanthine phosphoribosyltransferase	2
yecA family protein	2
YfbU family protein	3
YicC domain protein	5

## Sheet: SharL1 membrane fraction
protein description	peptides
(Dimethylallyl)adenosine_tRNA_methylthiotransferase_MiaB|CP007799|731618|733042	5
1,4-alpha-glucan_branching_enzyme_GlgB|CP007799|3940633|3942819	5
1,4-Dihydroxy-2-naphthoyl-CoA_synthase|CP007799|2634399|2635256	4
16_kDa_heat_shock_protein_A|CP007799|4264466|4264879	2
16_kDa_heat_shock_protein_B|CP007799|4263926|4264354	2
2,3,4,5-tetrahydropyridine-2,6-dicarboxylate_N-succinyltransferase|CP007799|193034|193858	8
2,3-bisphosphoglycerate-independent_phosphoglycerate_mutase|CP007799|4152778|4154322	3
2,6-dihydropseudooxynicotine_hydrolase|CP007799|363128|364372	2
26_kDa_periplasmic_immunogenic_protein_precursor|CP007799|3294538|3295278	2
2-amino-3-ketobutyrate_coenzyme_A_ligase|CP007799|4158873|4160069	6
2-dehydro-3-deoxyphosphooctonate_aldolase|CP007799|1433974|1434828	4
2-octaprenyl-3-methyl-6-methoxy-1,4-benzoquinol_hydroxylase|CP007799|3282698|3283900	2
2-oxoglutarate_dehydrogenase_E1_component|CP007799|790389|793190	9
30S_ribosomal_protein_S1|CP007799|3893636|3895957	6
30S_ribosomal_protein_S1|CP007799|985632|987305	19
30S_ribosomal_protein_S10|CP007799|3813721|3814032	5
30S_ribosomal_protein_S11|CP007799|3802471|3802860	3
30S_ribosomal_protein_S13|CP007799|3802877|3803233	5
30S_ribosomal_protein_S14|CP007799|3807341|3807646	2
30S_ribosomal_protein_S16|CP007799|2982496|2982744	3
30S_ribosomal_protein_S18|CP007799|4898767|4898994	4
30S_ribosomal_protein_S2|CP007799|197785|198510	7
30S_ribosomal_protein_S3|CP007799|3809944|3810645	7
30S_ribosomal_protein_S4|CP007799|3801817|3802437	6
30S_ribosomal_protein_S5|CP007799|3805488|3805991	7
30S_ribosomal_protein_S6|CP007799|4898046|4898441	2
30S_ribosomal_protein_S7|CP007799|3834385|3834855	6
30S_ribosomal_protein_S8|CP007799|3806915|3807307	5
30S_ribosomal_protein_S9|CP007799|3731640|3732032	4
3-dehydroquinate_synthase|CP007799|3872837|3873925	2
3-deoxy-manno-octulosonate_cytidylyltransferase|CP007799|994488|995234	2
3-hydroxyacyl-[acyl-carrier-protein]_dehydratase_FabZ|CP007799|209749|210204	3
3-oxoacyl-[acyl-carrier-protein]_reductase_FabG|CP007799|1270371|1271108	4
3-oxoacyl-[acyl-carrier-protein]_reductase_FabG|CP007799|2795686|2796477	3
3-oxoacyl-[acyl-carrier-protein]_synthase_1|CP007799|2694246|2695466	5
3-oxoacyl-[acyl-carrier-protein]_synthase_2|CP007799|1271642|1272883	2
3-oxoacyl-[acyl-carrier-protein]_synthase_3|CP007799|1268460|1269413	6
4-hydroxy-3-methylbut-2-en-1-yl_diphosphate_synthase|CP007799|2881377|2882495	5
4-hydroxy-3-methylbut-2-enyl_diphosphate_reductase|CP007799|27853|28803	2
50S_ribosomal_protein_L1|CP007799|4616988|4617692	10
50S_ribosomal_protein_L11|CP007799|4616556|4616984	5
50S_ribosomal_protein_L13|CP007799|3732048|3732476	4
50S_ribosomal_protein_L14|CP007799|3808540|3808911	6
50S_ribosomal_protein_L15|CP007799|3804867|3805301	4
50S_ribosomal_protein_L16_arginine_hydroxylase|CP007799|1309163|1310284	3
50S_ribosomal_protein_L16|CP007799|3809521|3809931	4
50S_ribosomal_protein_L17|CP007799|3800378|3800761	4
50S_ribosomal_protein_L19|CP007799|2980742|2981089	4
50S_ribosomal_protein_L2|CP007799|3811305|3812126	6
50S_ribosomal_protein_L20|CP007799|1887673|1888029	2
50S_ribosomal_protein_L21|CP007799|3696973|3697284	2
50S_ribosomal_protein_L22|CP007799|3810663|3810995	8
50S_ribosomal_protein_L24|CP007799|3808215|3808529	2
50S_ribosomal_protein_L25|CP007799|2545109|2545393	3
50S_ribosomal_protein_L3|CP007799|3813059|3813688	3
50S_ribosomal_protein_L30|CP007799|3805305|3805484	3
50S_ribosomal_protein_L4|CP007799|3812443|3813048	4
50S_ribosomal_protein_L5|CP007799|3807661|3808200	9
50S_ribosomal_protein_L6|CP007799|3806369|3806902	6
50S_ribosomal_protein_L8|CP007799|4617984|4618481	6
50S_ribosomal_protein_L9|CP007799|4899036|4899485	9
5-dehydro-2-deoxygluconokinase|CP007799|4051476|4052405	3
6-phospho-beta-glucosidase_BglA|CP007799|3276153|3277586	4
6-phosphofructokinase_isozyme_1|CP007799|4530349|4531311	3
6-phosphofructokinase_isozyme_2|CP007799|1893778|1894707	3
6-phosphogluconate_dehydrogenase,_decarboxylating|CP007799|2360984|2362390	11
7-carboxy-7-deazaguanine_synthase|CP007799|3112935|3113606	2
7-cyano-7-deazaguanine_synthase|CP007799|544169|544864	3
ABC_transporter_ATP-binding_protein_uup|CP007799|1026416|1028323	3
Acetate_kinase|CP007799|2668034|2669236	7
Acetyl-coenzyme_A_carboxylase_carboxyl_transferase_subunit_alpha|CP007799|216269|217228	7
Acetyl-coenzyme_A_carboxylase_carboxyl_transferase_subunit_beta|CP007799|2686873|2687787	3
Acetylglutamate_kinase|CP007799|4590487|4591263	3
Aconitate_hydratase_1|CP007799|1505616|1508291	3
Aconitate_hydratase_2|CP007799|138816|141413	12
Acriflavine_resistance_protein_A_precursor|CP007799|564291|565484	9
Acriflavine_resistance_protein_B|CP007799|561119|564268	14
Activator_of_ntr-like_gene_protein|CP007799|1908075|1908413	2
Acyl_carrier_protein|CP007799|1271319|1271555	2
Adenine_deaminase|CP007799|1790811|1791812	4
Adenine_phosphoribosyltransferase|CP007799|571277|571828	3
Adenylate_kinase|CP007799|577040|577684	5
Adenylosuccinate_lyase|CP007799|1322573|1323943	3
Adenylosuccinate_synthetase|CP007799|4877705|4879003	9
ADP-binding_protein|CP007799|4868609|4869070	2
ADP-L-glycero-D-manno-heptose-6-epimerase|CP007799|4160283|4161215	9
Aerobic_glycerol-3-phosphate_dehydrogenase|CP007799|3918024|3919529	5
Alanine--tRNA_ligase|CP007799|3029521|3031413	12
Aldehyde-alcohol_dehydrogenase|CP007799|1466505|1469180	13
Aldose_1-epimerase|CP007799|814483|815523	2
Alkyl_hydroperoxide_reductase_subunit_C|CP007799|686159|686722	6
Alkyl_hydroperoxide_reductase_subunit_F|CP007799|686863|688458	5
Alpha-D-glucose-1-phosphate_phosphatase_YihX|CP007799|4498901|4499500	2
Aminomethyltransferase|CP007799|3281156|3282250	2
Aminopeptidase_N|CP007799|1014086|1016698	2
Anaerobic_C4-dicarboxylate_transporter_DcuA|CP007799|4838080|4839381	3
Anaerobic_glycerol-3-phosphate_dehydrogenase_subunit_A|CP007799|2611255|2612883	2
Anaerobic_glycerol-3-phosphate_dehydrogenase_subunit_B|CP007799|2612873|2614132	2
Anaerobic_ribonucleoside-triphosphate_reductase|CP007799|4942456|4944594	5
Apolipoprotein_N-acyltransferase|CP007799|727430|728968	4
Arginine_ABC_transporter_permease_protein_ArtQ|CP007799|928339|929055	2
Arginine--tRNA_ligase|CP007799|2087778|2089511	8
Argininosuccinate_synthase|CP007799|3682615|3683958	4
Aromatic-amino-acid_aminotransferase|CP007799|4714103|4715296	2
Asparagine_synthetase_B_[glutamine-hydrolyzing]|CP007799|735603|737267	2
Asparagine--tRNA_ligase|CP007799|1011049|1012449	10
Aspartate_aminotransferase|CP007799|1007983|1009173	5
Aspartate_ammonia-lyase|CP007799|4839499|4840935	7
Aspartate--ammonia_ligase|CP007799|4323910|4324902	5
Aspartate--tRNA_ligase|CP007799|2032617|2034389	4
Aspartokinase_I/homoserine_dehydrogenase_I|CP007799|361|2823	7
Aspartokinase_II/homoserine_dehydrogenase_II|CP007799|4557150|4559582	3
ATP_synthase_subunit_alpha|CP007799|4315071|4316612	8
ATP_synthase_subunit_beta|CP007799|4312748|4314130	14
ATP-dependent_Clp_protease_ATP-binding_subunit_ClpA|CP007799|950069|952345	4
ATP-dependent_Clp_protease_ATP-binding_subunit_ClpX|CP007799|536731|538005	9
ATP-dependent_protease_subunit_HslV|CP007799|4544590|4545120	2
ATP-dependent_RNA_helicase_HrpB|CP007799|1605229|1609131	2
ATP-dependent_RNA_helicase_RhlB|CP007799|4361159|4362424	2
ATP-dependent_RNA_helicase_RhlE|CP007799|858603|859964	4
ATP-dependent_RNA_helicase_SrmB|CP007799|2947828|2949162	3
ATP-dependent_zinc_metalloprotease_FtsH|CP007799|3688977|3689345	3
ATP-dependent_zinc_metalloprotease_FtsH|CP007799|3689293|3690921	10
Autonomous_glycyl_radical_cofactor|CP007799|2950822|2951205	4
Autotransporter_assembly_factor_TamA|CP007799|4923139|4924872	2
Bacterioferritin|CP007799|3827014|3827490	5
Bifunctional_(p)ppGpp_synthase/hydrolase_SpoT|CP007799|4186735|4188843	3
Bifunctional_glutathionylspermidine_synthetase/amidase|CP007799|3530958|3532118	2
Bifunctional_protein_FolC|CP007799|2685535|2686803	3
Bifunctional_protein_HldE|CP007799|3547919|3549352	10
Bifunctional_protein_PutA|CP007799|1081092|1085054	3
Biopolymer_transport_protein_ExbB|CP007799|3486640|3487374	2
Biosynthetic_arginine_decarboxylase|CP007799|3315514|3317490	5
Biotin_carboxylase|CP007799|3759461|3760810	10
Branched-chain-amino-acid_aminotransferase|CP007799|4350154|4351083	2
cAMP_regulatory_protein|CP007799|3846894|3847526	4
Carbamoyl-phosphate_synthase_large_chain|CP007799|32775|35996	7
Carbamoyl-phosphate_synthase_small_chain|CP007799|31609|32757	2
Carbonic_anhydrase_2|CP007799|149084|149746	2
Catalase-peroxidase|CP007799|4568591|4570771	6
CDP-diacylglycerol--serine_O-phosphatidyltransferase|CP007799|2957484|2958839	2
Cell_division_ATP-binding_protein_FtsE|CP007799|3973904|3974572	4
Cell_division_inhibitor_MinD|CP007799|1388479|1389291	3
Cell_division_inhibitor_MinD|CP007799|2456500|2457609	2
cell_division_protein_DamX|CP007799|3871459|3872745	2
Cell_division_protein_FtsX|CP007799|3972853|3973911	2
Cell_division_protein_FtsZ|CP007799|107078|108229	13
Cell_division_protein_ZipA|CP007799|2783190|2784188	3
cell_envelope_integrity_inner_membrane_protein_TolA|CP007799|804121|805386	2
Chaperone_protein_FimC_precursor|CP007799|4983754|4984479	3
Chaperone_protein_YcdY|CP007799|1219340|1219894	2
Cholesterol_dehydrogenase|CP007799|932545|933594	2
Chromosomal_replication_initiator_protein_DnaA|CP007799|4280463|4281188	4
Chromosome_partition_protein_MukE|CP007799|999258|999962	2
Chromosome_partition_protein_MukF|CP007799|997955|999277	2
Citrate_synthase|CP007799|784618|785901	4
co-chaperonin_GroES|CP007799|4843296|4843589	3
Cold-shock_DEAD_box_protein_A|CP007799|3658644|3660533	13
Copper_homeostasis_protein_CutF|CP007799|222916|223626	2
Copper-exporting_P-type_ATPase_A|CP007799|588707|591211	5
CTP_synthase|CP007799|3118781|3120418	3
Curved_DNA-binding_protein|CP007799|1070475|1071395	3
Cyclopropane-fatty-acyl-phospholipid_synthase|CP007799|1825608|1826756	2
Cysteine_desulfurase|CP007799|2900563|2901777	13
Cysteine_synthase_A|CP007799|2785364|2786335	6
Cysteine--tRNA_ligase|CP007799|628884|630269	2
Cytidylate_kinase|CP007799|984838|985521	3
Cytochrome_d_ubiquinol_oxidase_subunit_1|CP007799|799237|800805	8
Cytoskeleton_protein_RodZ|CP007799|2882522|2883529	2
Cytosol_non-specific_dipeptidase|CP007799|360860|362317	6
D-alanine--D-alanine_ligase_A|CP007799|474622|475716	6
D-alanine--D-alanine_ligase_B|CP007799|104006|104926	2
D-alanyl-D-alanine_carboxypeptidase_DacA_precursor|CP007799|707957|709168	11
D-alanyl-D-alanine_carboxypeptidase_DacC_precursor|CP007799|906730|907932	6
D-cysteine_desulfhydrase|CP007799|2123333|2124319	4
Dihydrolipoyl_dehydrogenase|CP007799|135014|136438	13
Dihydrolipoyllysine-residue_acetyltransferase_component_of_pyruvate_dehydrogenase_complex|CP007799|132913|133542	8
Dihydrolipoyllysine-residue_acetyltransferase_component_of_pyruvate_dehydrogenase_complex|CP007799|133529|134806	13
Dihydrolipoyllysine-residue_succinyltransferase_component_of_2-oxoglutarate_dehydrogenase_complex|CP007799|793205|794422	5
Dihydroorotate_dehydrogenase_(quinone)|CP007799|1021366|1022376	3
Dimethyl_sulfoxide_reductase_DmsA_precursor|CP007799|967817|970261	10
Disulfide-bond_oxidoreductase_YghU|CP007799|3474328|3475194	2
D-lactate_dehydrogenase|CP007799|1585083|1586072	3
D-methionine-binding_lipoprotein_MetQ_precursor|CP007799|229144|229959	11
DNA_gyrase_subunit_A|CP007799|2595701|2598328	8
DNA_gyrase_subunit_B|CP007799|4275163|4277577	7
DNA_ligase|CP007799|2781104|2783119	2
DNA_mismatch_repair_protein_MutS|CP007799|3072571|3075132	5
DNA_polymerase_I|CP007799|4473702|4476488	6
DNA_polymerase_III_subunit_alpha|CP007799|212774|216256	2
DNA_polymerase_III_subunit_beta|CP007799|4278679|4279779	2
DNA_polymerase_III_subunit_tau|CP007799|571957|573888	2
DNA_protection_during_starvation_protein|CP007799|875868|876371	3
DNA_topoisomerase_4_subunit_A|CP007799|3506791|3509049	5
DNA_topoisomerase_4_subunit_B|CP007799|3524041|3525933	2
DNA-directed_RNA_polymerase_subunit_alpha|CP007799|3800802|3801791	13
DNA-directed_RNA_polymerase_subunit_beta|CP007799|4619233|4623261	26
DNA-directed_RNA_polymerase_subunit_omega|CP007799|4186441|4186716	3
Dual-specificity_RNA_methyltransferase_RlmN|CP007799|2883814|2884968	6
Dye_resistance_protein|CP007799|5075019|5075735	3
Ecotin_precursor|CP007799|2563468|2563956	2
EIIAB-Man|CP007799|1986033|1987004	8
EIICBA-Glc|CP007799|741893|743839	2
EIICBA-Mtl|CP007799|4133097|4135010	2
EIICB-Glc|CP007799|1277573|1279006	3
Elongation_factor_4|CP007799|2940257|2942056	7
Elongation_factor_G|CP007799|3832174|3834288	16
Elongation_factor_P--(R)-beta-lysine_ligase|CP007799|4856222|4857199	5
Elongation_factor_P|CP007799|4847994|4848560	2
Elongation_factor_Ts|CP007799|198645|199496	11
Elongation_factor_Tu_1|CP007799|3830919|3832103	18
Enolase|CP007799|3117395|3118693	8
Enoyl-[acyl-carrier-protein]_reductase_[NADH]_FabI|CP007799|1520031|1520819	9
Erythronate-4-phosphate_dehydrogenase|CP007799|2690576|2691712	4
Excinuclease_ABC_subunit_A|CP007799|4730783|4733605	3
Exopolyphosphatase|CP007799|2854144|2855685	3
Exoribonuclease_2|CP007799|1516757|1518691	8
Extreme_acid_sensitivity_protein|CP007799|1682683|1684218	4
F-ATPase_epsilon_subunit|CP007799|4312308|4312727	2
Fe/S_biogenesis_protein_NfuA|CP007799|3901619|3902194	2
Ferric_hydroxamate_uptake|CP007799|176253|178511	9
Ferric_uptake_regulation_protein|CP007799|757641|758087	2
Ferrous_iron_transport_protein_B|CP007799|3896657|3898978	2
FKBP-type_22_kDa_peptidyl-prolyl_cis-trans_isomerase|CP007799|4910912|4911532	5
FKBP-type_peptidyl-prolyl_cis-trans_isomerase_FkpA_precursor|CP007799|3837381|3838193	6
FKBP-type_peptidyl-prolyl_cis-trans_isomerase_SlyD|CP007799|3838681|3839271	2
Fluffing_protein|CP007799|1197800|1200919	3
Formate_acetyltransferase_1|CP007799|974907|976076	11
Formate_acetyltransferase_1|CP007799|976057|977190	12
Formate_dehydrogenase,_nitrate-inducible,_major_subunit_precursor|CP007799|1668281|1668868	4
Formate_dehydrogenase,_nitrate-inducible,_major_subunit_precursor|CP007799|1668917|1671328	9
formate_dehydrogenase_accessory_protein_FdhE|CP007799|4506950|4507879	2
Formate_dehydrogenase-O_major_subunit_precursor|CP007799|4509423|4511837	8
Formate_dehydrogenase-O_major_subunit_precursor|CP007799|4511886|4512473	3
Formate_dehydrogenase-O_subunit_beta|CP007799|4508508|4509410	2
Fructosamine-3-kinase|CP007799|1895204|1896064	2
Fructose-1,6-bisphosphatase_class_1|CP007799|4936517|4937515	7
Fructose-bisphosphate_aldolase_class_1|CP007799|2440943|2441995	2
Fructose-bisphosphate_aldolase_class_2|CP007799|3297196|3298275	5
F-type_ATPase_subunit_b|CP007799|4317173|4317643	12
F-type_ATPase_subunit_delta|CP007799|4316625|4317158	5
Fumarate_and_nitrate_reduction_regulatory_protein|CP007799|1566350|1567102	2
Fumarate_hydratase_class_I,_aerobic|CP007799|1775483|1777129	8
Fumarate_hydratase_class_I,_anaerobic|CP007799|4809754|4811400	6
Fumarate_reductase_flavoprotein_subunit|CP007799|4854089|4855897	4
Fumarate_reductase_iron-sulfur_subunit|CP007799|4853362|4854096	4
G/U_mismatch-specific_DNA_glycosylase|CP007799|3569308|3569814	2
Galactokinase|CP007799|815517|816665	3
Glucans_biosynthesis_glucosyltransferase_H|CP007799|1230595|1233108	3
Glucokinase|CP007799|2762912|2763877	3
Glucose-1-phosphatase_precursor|CP007799|1071930|1073009	7
Glucose-1-phosphatase_precursor|CP007799|1072972|1073172	2
Glucose-6-phosphate_1-dehydrogenase|CP007799|2018830|2020305	5
Glucose-6-phosphate_isomerase|CP007799|4676607|4678256	7
Glucose-specific_phosphotransferase_enzyme_IIA_component|CP007799|2788792|2789301	3
Glutamate_5-kinase|CP007799|366214|367317	4
Glutamate_decarboxylase_beta|CP007799|1684374|1685774	5
Glutamate-1-semialdehyde_2,1-aminomutase|CP007799|182263|183543	6
Glutamate-ammonia-ligase_adenylyltransferase|CP007799|3549400|3552240	2
Glutamate--cysteine_ligase|CP007799|3025153|3026709	3
Glutamate--tRNA_ligase|CP007799|2772355|2773770	4
Glutaminase_2|CP007799|1717290|1718216	3
Glutamine_transport_ATP-binding_protein_GlnQ|CP007799|873201|873923	2
Glutamine-binding_periplasmic_protein_precursor|CP007799|874718|875464	2
Glutamine--fructose-6-phosphate_aminotransferase_[isomerizing]|CP007799|4308594|4310423	9
Glutamine--tRNA_ligase|CP007799|753127|754791	3
Glutaredoxin-2|CP007799|1243109|1243756	4
Glutathione_S-transferase_GstA|CP007799|1802963|1803568	2
Glyceraldehyde-3-phosphate_dehydrogenase_A|CP007799|1952314|1953309	2
Glycerol_dehydrogenase|CP007799|4572690|4573793	5
Glycerol_kinase|CP007799|4538547|4540055	7
Glycerol-3-phosphate_acyltransferase|CP007799|4693248|4695671	5
Glycerol-3-phosphate_dehydrogenase_[NAD(P)+]|CP007799|4150160|4151179	2
Glycerophosphoryl_diester_phosphodiesterase|CP007799|3959197|3959940	2
Glycine_betaine/L-proline_transport_ATP-binding_protein_ProV|CP007799|3013029|3014231	4
Glycine--tRNA_ligase_alpha_subunit|CP007799|4095373|4096284	3
Glycine--tRNA_ligase_beta_subunit|CP007799|4093294|4095363	9
Glycogen_synthase|CP007799|3935917|3937350	3
GMP_synthase_[glutamine-hydrolyzing]|CP007799|2859988|2861565	6
GTP_pyrophosphokinase|CP007799|3121533|3123767	2
GTP-binding_protein_EngA|CP007799|2876575|2878047	4
GTP-binding_protein_Era|CP007799|2937413|2938318	4
GTP-binding_protein_HflX|CP007799|4873690|4874970	2
GTP-binding_protein_Obg|CP007799|3694415|3695587	3
Guanylate_kinase|CP007799|4185763|4186386	4
Heat_shock_protein_33|CP007799|3885213|3886091	2
Heat_shock_protein_70|CP007799|12259|14175	10
Heat_shock_protein_B25.3|CP007799|2986562|2987155	4
Heat_shock_protein_F84.1|CP007799|2968162|2970735	20
Heat_shock_protein_F84.1|CP007799|5317947|5319281	13
Heat_shock_protein_HslJ|CP007799|1584550|1584972	2
Heat_shock_protein_J|CP007799|14264|15394	3
Helix-destabilizing_protein|CP007799|4733860|4734396	2
High_temperature_protein_G|CP007799|574985|576859	15
Histidine--tRNA_ligase|CP007799|2879992|2881266	9
Holliday_junction_ATP-dependent_DNA_helicase_RuvB|CP007799|2028337|2029347	3
Hsc66|CP007799|2897331|2899181	2
Hydrogenase-1_large_chain|CP007799|1049719|1051512	8
Hydrogenase-2_large_chain_precursor|CP007799|3476906|3478609	10
hypothetical_protein|CP007799|1245859|1246506	2
hypothetical_protein|CP007799|1266495|1267016	2
hypothetical_protein|CP007799|1622995|1623663	3
hypothetical_protein|CP007799|1778604|1780112	4
hypothetical_protein|CP007799|1881838|1882389	2
hypothetical_protein|CP007799|2341515|2341844	2
hypothetical_protein|CP007799|2424940|2425272	2
hypothetical_protein|CP007799|2475488|2475958	2
hypothetical_protein|CP007799|2714673|2714957	2
hypothetical_protein|CP007799|2847104|2847850	2
hypothetical_protein|CP007799|2879354|2879974	4
hypothetical_protein|CP007799|2981929|2982477	4
hypothetical_protein|CP007799|3004434|3004838	3
hypothetical_protein|CP007799|3333302|3333628	2
hypothetical_protein|CP007799|3668712|3670199	6
hypothetical_protein|CP007799|3981942|3982499	5
hypothetical_protein|CP007799|4090704|4091414	4
hypothetical_protein|CP007799|4181008|4181871	2
hypothetical_protein|CP007799|4363211|4364470	10
hypothetical_protein|CP007799|4535764|4536063	2
hypothetical_protein|CP007799|4615852|4616397	6
hypothetical_protein|CP007799|4618548|4618913	2
hypothetical_protein|CP007799|4637349|4637621	2
hypothetical_protein|CP007799|555244|555816	2
Imidazole_glycerol_phosphate_synthase_subunit_HisF|CP007799|2356880|2357656	2
Imidazole_glycerol_phosphate_synthase_subunit_HisH|CP007799|2355571|2356161	2
Inner_membrane_lipoprotein_YiaD_precursor|CP007799|4088917|4089576	3
Inner_membrane_protein_YebE|CP007799|2013038|2013697	2
Inner_membrane_protein_YjiY|CP007799|5025833|5027983	3
Inner_membrane_protein_YlaC|CP007799|558646|559116	2
Inositol-1-monophosphatase|CP007799|2903507|2904310	7
Iron(III)_dicitrate_transport_protein_FecA|CP007799|5172222|5174546	9
Isocitrate_dehydrogenase_[NADP]|CP007799|1327081|1328331	9
Isocitrate_lyase|CP007799|4655471|4656775	10
Ketol-acid_reductoisomerase|CP007799|4355582|4357057	7
Lactoylglutathione_lyase|CP007799|1816423|1816830	2
L-asparaginase_1|CP007799|1940402|1941418	2
L-asparaginase_2_precursor|CP007799|3331177|3332223	2
Lead,_cadmium,_zinc_and_mercury-transporting_ATPase|CP007799|3978279|3980477	5
Leucine-responsive_regulatory_protein|CP007799|959399|959893	2
Leucine--tRNA_ligase|CP007799|717407|719989	6
LexA_repressor|CP007799|4696320|4696928	3
Lipid_A_export_ATP-binding/permease_protein_MsbA|CP007799|954279|956000	4
Lipid_A_export_ATP-binding/permease_protein_MsbA|CP007799|990256|992004	2
Lipopolysaccharide_biosynthesis_protein_WzzE|CP007799|4365825|4366871	3
Lipopolysaccharide_export_system_ATP-binding_protein_LptB|CP007799|3707782|3708507	3
Lipoprotein_activator_of_PBP_from_the_outer_membrane_A|CP007799|3646678|3648714	4
Lipoprotein_activator_of_PBP_from_the_outer_membrane_B|CP007799|1283375|1284016	2
Lipoprotein_NlpI_precursor|CP007799|3660713|3661597	3
lipoprotein|CP007799|2136196|2136609	3
Lipoprotein-releasing_system_transmembrane_protein_LolC|CP007799|1296193|1297392	2
Lipoyl_synthase|CP007799|705057|706022	3
LOG_family_protein_YgdH|CP007799|3137676|3139040	5
Lon_protease|CP007799|538193|540547	14
Low_specificity_L-threonine_aldolase|CP007799|935098|936099	2
L-serine_dehydratase_1|CP007799|1980917|1982281	2
L-threonine_3-dehydrogenase|CP007799|4157838|4158863	2
Lysine-sensitive_aspartokinase_3|CP007799|4674733|4676082	4
Lysine--tRNA_ligase,_heat_inducible|CP007799|4817276|4818793	9
Lysine--tRNA_ligase|CP007799|3266261|3267778	8
LysM_domain/BON_superfamily_protein|CP007799|3002680|3003129	2
Macrolide-specific_efflux_protein_MacA_precursor|CP007799|4000741|4001808	2
Magnesium_and_cobalt_efflux_protein_CorC|CP007799|4920629|4921972	2
Magnesium-transporting_ATPase,_P-type_1|CP007799|4949559|4952255	12
Malate_dehydrogenase|CP007799|3737156|3738094	5
Malate_synthase_G|CP007799|3450039|3452210	2
Malonyl_CoA-acyl_carrier_protein_transacylase|CP007799|1269429|1270358	4
Maltodextrin_phosphorylase|CP007799|3933451|3935898	2
Maltose-inducible_porin|CP007799|4689040|4690380	6
Mannonate_dehydratase|CP007799|4991112|4992296	2
Mannose-6-phosphate_isomerase|CP007799|1777328|1778503	4
metal-binding_protein|CP007799|779002|779745	3
Methionine_aminopeptidase|CP007799|196623|197417	3
Methionine--tRNA_ligase|CP007799|2457741|2459774	10
Methionyl-tRNA_formyltransferase|CP007799|3794967|3795914	2
MltA-interacting_protein_precursor|CP007799|1955272|1956018	2
Modulator_of_FtsH_protease_HflC|CP007799|4876318|4877322	5
Modulator_of_FtsH_protease_HflK|CP007799|4875056|4876315	5
Modulator_of_FtsH_protease_HflK|CP007799|596031|596948	3
molybdopterin_biosynthesis_protein_MoeB|CP007799|4152102|4152533	3
Molybdopterin_molybdenumtransferase|CP007799|891133|892368	4
Monothiol_glutaredoxin|CP007799|1817952|1818299	2
Multidrug_resistance_protein_MdtE_precursor|CP007799|4031310|4032467	6
Multidrug_resistance_protein_MdtF|CP007799|4032492|4035605	8
Multidrug_resistance_protein_MdtN|CP007799|3019648|3020820	3
Murein_polymerase|CP007799|173499|176033	6
Murein-lipoprotein|CP007799|1845874|1846110	2
N_utilization_substance_protein_B|CP007799|514568|514987	4
N-acetylglucosamine_repressor|CP007799|738323|739543	4
N-acetylglucosamine-6-phosphate_deacetylase|CP007799|739552|740700	2
NAD(P)_transhydrogenase_subunit_alpha|CP007799|1765123|1766655	4
NAD(P)_transhydrogenase_subunit_beta|CP007799|1763724|1765112	3
NAD(P)H_dehydrogenase_(quinone)|CP007799|1073458|1074054	4
NAD(P)H-flavin_reductase|CP007799|4450345|4451046	4
NAD(P)H-quinone_oxidoreductase_subunit_3|CP007799|2659189|2659632	2
NAD-dependent_dihydropyrimidine_dehydrogenase_subunit_PreT|CP007799|2497783|2499021	2
NAD-dependent_malic_enzyme|CP007799|1674992|1676689	3
NAD-dependent_protein_deacylase|CP007799|1300286|1301107	3
NADH_dehydrogenase|CP007799|1286821|1288125	4
NADH_pyrophosphatase|CP007799|4633971|4634744	2
NADH-quinone_oxidoreductase_subunit_C/D|CP007799|2656615|2658417	7
NADH-quinone_oxidoreductase_subunit_F|CP007799|2654778|2656115	2
NADH-quinone_oxidoreductase_subunit_L|CP007799|2647765|2649606	2
NADP-dependent_3-hydroxy_acid_dehydrogenase_YdfG|CP007799|1736749|1737495	2
NADPH-dependent_7-cyano-7-deazaguanine_reductase|CP007799|3136716|3137564	2
NADP-specific_glutamate_dehydrogenase|CP007799|1928528|1929871	2
Negative_modulator_of_initiation_of_replication|CP007799|760428|760973	4
Negative_regulator_of_allantoin_and_glyoxylate_utilization_operons|CP007799|607027|607842	2
NH(3)-dependent_NAD(+)_synthetase|CP007799|1908615|1909442	4
Nicotinate-nucleotide_pyrophosphorylase_[carboxylating]|CP007799|120838|121731	2
Nitrate/nitrite_response_regulator_protein_NarL|CP007799|2550239|2550886	5
Nitrite_reductase_[NAD(P)H]|CP007799|3854785|3857328	5
Nitrogen_regulatory_protein|CP007799|3710416|3710907	2
Nucleoid-associated_protein_YejK|CP007799|2545532|2546539	4
Nucleoside_diphosphate_kinase|CP007799|2885118|2885549	3
Nucleoside-specific_channel-forming_protein_tsx_precursor|CP007799|510560|511444	2
Oligopeptidase_A|CP007799|4010431|4012473	9
Oligoribonuclease|CP007799|4864628|4865173	3
Organic_solvent_tolerance_protein|CP007799|57279|59633	11
Osmotically-inducible_protein_Y_precursor|CP007799|3649687|3650262	5
Osmotically-inducible_protein_Y_precursor|CP007799|5048142|5048747	2
Outer_membrane_cobalamin_translocator|CP007799|4603788|4605632	7
Outer_membrane_lipoprotein_SlyB_precursor|CP007799|1808462|1808929	3
outer_membrane_lipoprotein|CP007799|228622|229026	2
Outer_membrane_porin_protein_OmpD_precursor|CP007799|1339413|1340495	9
Outer_membrane_porin_protein_OmpD_precursor|CP007799|2139521|2140603	7
Outer_membrane_protein_assembly_factor_BamA_precursor|CP007799|205576|208008	13
Outer_membrane_protein_assembly_factor_BamB_precursor|CP007799|2878165|2879343	5
Outer_membrane_protein_assembly_factor_BamC_precursor|CP007799|2840633|2841667	6
Outer_membrane_protein_assembly_factor_BamD_precursor|CP007799|2972708|2973445	6
Outer_membrane_protein_II*|CP007799|1035466|1036518	13
Outer_membrane_protein_slp_precursor|CP007799|1973936|1974517	2
Outer_membrane_protein_slp_precursor|CP007799|4017023|4017589	2
Outer_membrane_protein_TolC_precursor|CP007799|3528652|3530133	8
Outer_membrane_protein_W_precursor|CP007799|1483877|1484515	2
Outer_membrane_protein_X_precursor|CP007799|877912|878427	6
Outer_membrane_usher_protein_FimD_precursor|CP007799|4984546|4987182	3
Outer-membrane_lipoprotein_LolB_precursor|CP007799|1428686|1429309	5
Oxa1Ec|CP007799|4282535|4284181	6
p48|CP007799|2982881|2984242	3
Pantothenate_synthetase|CP007799|155336|156100	4
Paraquat-inducible_protein_B|CP007799|1029711|1031351	6
Pathogenesis_protein_KcpA|CP007799|1463413|1463826	2
Penicillin-binding_protein_1A|CP007799|3878310|3880862	2
Peptidase_B|CP007799|2895440|2896723	3
Peptidase_M16_inactive_domain_protein|CP007799|4052501|4053997	6
Peptidase_T|CP007799|1307888|1309114	2
Peptide_chain_release_factor_2|CP007799|3267788|3268669	2
Peptide_chain_release_factor_3|CP007799|5046133|5047749	2
Peptide_deformylase|CP007799|3794443|3794952	3
Peptidoglycan-associated_lipoprotein_precursor|CP007799|806846|807367	4
Peptidyl-dipeptidase_dcp|CP007799|1734567|1736612	3
Peptidyl-prolyl_cis-trans_isomerase_B|CP007799|628216|628710	3
Peptidyl-prolyl_cis-trans_isomerase_D|CP007799|541220|543091	11
Peptidyl-prolyl_cis-trans_isomerase_SurA|CP007799|55940|57226	9
Peptidyl-tRNA_hydrolase|CP007799|1423738|1424322	2
Periplasmic_nitrate_reductase_precursor|CP007799|2559830|2562316	2
Periplasmic_serine_endoprotease_DegP_precursor|CP007799|189545|190969	5
Phenylalanine--tRNA_ligase_alpha_subunit|CP007799|1886239|1887222	3
Phenylalanine--tRNA_ligase_beta_subunit|CP007799|1883836|1885806	9
PhoH-like_protein|CP007799|730425|731504	6
Phosphate_acetyltransferase|CP007799|2669311|2671455	12
Phospho-2-dehydro-3-deoxyheptonate_aldolase,_Phe-sensitive|CP007799|1876715|1877761	2
Phospho-2-dehydro-3-deoxyheptonate_aldolase,_Phe-sensitive|CP007799|812310|813362	3
Phosphoenolpyruvate_carboxykinase_[ATP]|CP007799|3888332|3889954	2
Phosphoenolpyruvate_carboxylase|CP007799|4585217|4587868	4
Phosphoenolpyruvate_synthase|CP007799|1873014|1875392	8
Phosphoenolpyruvate-protein_phosphotransferase|CP007799|2787255|2788751	7
Phosphoethanolamine_transferase_EptC|CP007799|4583301|4585034	3
Phosphoglucomutase|CP007799|760999|762639	3
Phosphoglycerate_kinase|CP007799|3298489|3299652	9
Phosphopentomutase|CP007799|5056128|5057351	5
Phosphoribosylaminoimidazole-succinocarboxamide_synthase|CP007799|2839707|2840420	3
Phosphoribosylglycinamide_formyltransferase_2|CP007799|2014871|2015467	3
Phosphoserine_aminotransferase|CP007799|981289|982377	2
Phosphoserine_phosphatase|CP007799|5060377|5061345	2
Pimelyl-[acyl-carrier_protein]_methyl_ester_esterase|CP007799|3900069|3900839	2
Poly(A)_polymerase_I_precursor|CP007799|165149|166513	8
Polyphosphate_kinase|CP007799|2852073|2854139	5
Polyribonucleotide_nucleotidyltransferase|CP007799|3661706|3663841	14
Polysialic_acid_transport_protein_KpsD_precursor|CP007799|3422998|3424674	3
Porin_OmpC|CP007799|2570644|2571771	15
Porin_OmpF|CP007799|1009358|1010446	4
Porin_OmpN|CP007799|1578990|1580123	3
Porphobilinogen_deaminase|CP007799|4386655|4387617	4
Positive_transcription_regulator_EvgA|CP007799|2738206|2738820	2
Preprotein_translocase_band_1_subunit|CP007799|3686149|3686481	2
preprotein_translocase_subunit_SecA|CP007799|110052|112757	10
preprotein_translocase_subunit_SecA|CP007799|2115794|2116459	2
preprotein_translocase_subunit_SecD|CP007799|502619|504289	8
preprotein_translocase_subunit_SecD|CP007799|507249|509063	7
Primosomal_protein_I|CP007799|5037698|5038237	2
PrkA_family_serine_protein_kinase|CP007799|1956454|1958388	3
Procyclic_acidic_repetitive_protein_(PARP)|CP007799|3442959|3447515	3
Proline_porter_II|CP007799|4796217|4797719	2
Proline--tRNA_ligase|CP007799|226089|227807	10
ProP_effector|CP007799|1998821|1999519	3
Protease_7_precursor|CP007799|634315|635268	2
Protein-export_protein_SecB|CP007799|4151179|4151646	2
Pseudo-HPr|CP007799|2524956|2526086	2
PTS-dependent_dihydroxyacetone_kinase,_ADP-binding_subunit_DhaL|CP007799|1418265|1418897	2
PTS-dependent_dihydroxyacetone_kinase,_dihydroxyacetone-binding_subunit_DhaK|CP007799|1418908|1419978	3
PTS-dependent_dihydroxyacetone_kinase,_phosphotransferase_subunit_DhaM|CP007799|1416836|1418254	5
Purine_nucleoside_phosphorylase_DeoD-type|CP007799|5057408|5058127	3
Purine_nucleotide_synthesis_repressor|CP007799|1822039|1823064	4
putative_ABC_transporter_ATP-binding_protein_YheS|CP007799|3842063|3843976	5
putative_ABC_transporter_ATP-binding_protein_YheS|CP007799|883425|885017	7
putative_ABC_transporter_ATP-binding_protein_YjjK|CP007799|5064337|5066004	10
putative_acrylyl-CoA_reductase_AcuI|CP007799|3757028|3758002	5
Putative_acyl-CoA_thioester_hydrolase_YbhC_precursor|CP007799|832591|833874	7
Putative_bacterial_sensory_transduction_regulator|CP007799|920008|920484	2
putative_biofilm_stress_and_motility_protein_A|CP007799|1767179|1768123	5
Putative_cytochrome_d_ubiquinol_oxidase_subunit_3|CP007799|3734017|3734415	3
putative_deferrochelatase/peroxidase_YfeX|CP007799|2799259|2800158	4
putative_deoxyribonuclease_YcfH|CP007799|1276481|1277278	2
putative_dimethyl_sulfoxide_reductase_chain_YnfF_precursor|CP007799|1749347|1751743	2
putative_esterase|CP007799|1285880|1286422	3
Putative_glucose-6-phosphate_1-epimerase|CP007799|1953393|1954277	2
putative_GTP-binding_protein_EngB|CP007799|4476870|4477502	4
putative_GTP-binding_protein_YjiA|CP007799|2530419|2531405	2
putative_HTH-type_transcriptional_regulator_YusO|CP007799|3018991|3019521	3
putative_L,D-transpeptidase_YbiS_precursor|CP007799|882286|883206	3
putative_L,D-transpeptidase_YnhG_precursor|CP007799|1846173|1847177	2
putative_lipoprotein_YbjP_precursor|CP007799|930757|931272	3
putative_lipoprotein_YceB_precursor|CP007799|1242415|1242975	2
putative_lipoprotein|CP007799|532894|533472	3
Putative_NAD(P)H_nitroreductase_YdjA|CP007799|1937667|1938218	4
putative_nucleotide-binding_protein|CP007799|523989|524480	4
Putative_peroxiredoxin_bcp|CP007799|2843280|2843750	2
putative_phospholipid_ABC_transporter-binding_protein_MlaD|CP007799|3701748|3702299	5
Putative_phosphoserine_phosphatase_2|CP007799|5069226|5069873	2
putative_polyketide_biosynthesis_zinc-dependent_hydrolase_PksB|CP007799|1007286|1007933	3
putative_protease_YhbU_precursor|CP007799|2430600|2431961	3
putative_protoheme_IX_biogenesis_protein|CP007799|4383480|4384676	2
putative_small_periplasmic_lipoprotein|CP007799|4393911|4394114	2
Putative_uroporphyrinogen-III_C-methyltransferase|CP007799|4384679|4385896	3
pyridoxal_phosphate_enzyme,_YggS_family|CP007799|3326679|3327383	4
Pyruvate_dehydrogenase_E1_component|CP007799|130235|132898	21
Pyruvate_kinase_I|CP007799|1844151|1845563	6
Pyruvate_kinase_II|CP007799|2021640|2023082	9
Queuine_tRNA-ribosyltransferase|CP007799|501076|502203	2
Quinoprotein_glucose_dehydrogenase|CP007799|145911|148301	2
Rare_lipoprotein_B|CP007799|716811|717392	3
Recombinase_A|CP007799|3032850|3033911	6
Replicative_DNA_helicase|CP007799|4709224|4710639	4
Respiratory_nitrate_reductase_1_alpha_chain|CP007799|1444474|1448217	13
Respiratory_nitrate_reductase_1_beta_chain|CP007799|1448214|1449752	6
Riboflavin_synthase|CP007799|1826796|1827437	2
Ribonuclease_E|CP007799|1260884|1264069	8
Ribonuclease_G|CP007799|3749870|3751339	3
Ribonuclease_R|CP007799|4879672|4882113	2
Ribonucleoside-diphosphate_reductase_1_subunit_alpha|CP007799|2603777|2606062	8
Ribonucleoside-diphosphate_reductase_1_subunit_beta|CP007799|2606252|2607382	5
Ribose-5-phosphate_isomerase_A|CP007799|3290250|3290909	2
Ribose-phosphate_pyrophosphokinase|CP007799|1426737|1427750	11
Ribosomal_large_subunit_pseudouridine_synthase_B|CP007799|1496385|1497260	6
Ribosomal_large_subunit_pseudouridine_synthase_D|CP007799|2971593|2972573	2
Ribosomal_protein_L11_methyltransferase|CP007799|3771186|3772067	2
Ribosomal_protein_S12_methylthiotransferase_accessory_factor_YcaO|CP007799|978508|980268	4
Ribosomal_protein_S12_methylthiotransferase_RimO|CP007799|902713|904038	2
Ribosomal_RNA_large_subunit_methyltransferase_E|CP007799|3691012|3691641	2
Ribosomal_RNA_large_subunit_methyltransferase_G|CP007799|3588577|3589713	2
Ribosomal_RNA_large_subunit_methyltransferase_H|CP007799|713454|713921	3
Ribosomal_RNA_large_subunit_methyltransferase_K/L|CP007799|1024296|1026404	2
Ribosomal_RNA_large_subunit_methyltransferase_M|CP007799|3151561|3152661	2
Ribosomal_RNA_small_subunit_methyltransferase_B|CP007799|3795966|3797255	2
Ribosomal_RNA_small_subunit_methyltransferase_C|CP007799|5043415|5044446	3
Ribosomal_RNA_small_subunit_methyltransferase_E|CP007799|3322725|3323456	3
Ribosomal_RNA_small_subunit_methyltransferase_H|CP007799|91867|92808	2
Ribosome-binding_ATPase_YchF|CP007799|1422530|1423621	4
Ribosome-binding_factor_A|CP007799|3665450|3665851	4
Ribosome-releasing_factor|CP007799|200518|201075	5
RNA_polymerase-associated_protein_RapA|CP007799|61492|64398	10
Rod_shape-determining_protein_MreB|CP007799|3753588|3754631	9
RpoE-regulated_lipoprotein|CP007799|2800254|2800829	3
Salmolysin|CP007799|1808976|1809410	2
Selenide,_water_dikinase|CP007799|1936507|1937550	2
Serine_endoprotease_DegS_precursor|CP007799|3736026|3737093	2
Serine--tRNA_ligase|CP007799|966286|967578	6
Seventeen_kilodalton_protein|CP007799|208130|208615	2
S-fimbrial_adhesin_protein_SfaS_precursor|CP007799|4987735|4988238	2
SH3_domain-containing_protein|CP007799|3555647|3556267	2
Shikimate_kinase_1|CP007799|3873982|3874503	4
Sigma-24|CP007799|2944369|2944944	3
Sigma-70|CP007799|3567387|3568493	2
Sigma-70|CP007799|3568490|3569230	3
Sigma-E_factor_regulatory_protein_RseB_precursor|CP007799|2942730|2943686	3
Signal_recognition_particle_receptor_FtsY|CP007799|3974575|3976071	4
Small-conductance_mechanosensitive_channel|CP007799|3296145|3297005	3
Soluble_pyridine_nucleotide_transhydrogenase|CP007799|4596911|4598311	3
Spermidine/putrescine_import_ATP-binding_protein_PotA|CP007799|1306502|1307638	2
Stress_protein_H5|CP007799|4843633|4845279	12
Stringent_starvation_protein_A|CP007799|3730607|3731245	6
Structural_maintenance_of_chromosome-related_protein|CP007799|999962|1004422	8
Succinate_dehydrogenase_flavoprotein_subunit|CP007799|787340|789106	4
Succinate_dehydrogenase_iron-sulfur_subunit|CP007799|789122|789838	5
Succinyl-CoA_ligase_[ADP-forming]_subunit_alpha|CP007799|795682|796551	4
Succinyl-CoA_ligase_[ADP-forming]_subunit_beta|CP007799|794516|795682	8
Sugar_phosphatase_YidA|CP007799|4273598|4274410	2
Superoxide_dismutase_[Fe]|CP007799|1819589|1820170	3
t(6)A37_threonylcarbamoyladenosine_biosynthesis_protein_RimN|CP007799|1493635|1494255	2
t(6)A37_threonylcarbamoyladenosine_biosynthesis_protein|CP007799|1974557|1975252	2
t(6)A37_threonylcarbamoyladenosine_biosynthesis_protein|CP007799|3563870|3564883	2
Tagatose-6-phosphate_kinase|CP007799|2524018|2524956	2
Thiol_peroxidase|CP007799|1556415|1556921	3
Thioredoxin_reductase|CP007799|957890|958960	3
Thioredoxin|CP007799|598601|599455	2
Threonine_synthase|CP007799|3758|5044	2
Threonine--tRNA_ligase|CP007799|1888922|1890850	4
Thymidylate_kinase|CP007799|1274828|1275469	2
Thymidylate_synthase|CP007799|3208236|3209030	2
TonB-dependent_receptor_Fiu|CP007799|866853|869135	2
Transaldolase_A|CP007799|2821489|2822439	2
Transaldolase_B|CP007799|8169|9122	6
Transcript_cleavage_factor_GreA|CP007799|3692216|3692692	3
Transcriptional_regulator_KdgR|CP007799|1993293|1994084	5
Transcriptional_regulatory_protein_OmpR|CP007799|3892116|3892835	5
Transcriptional_regulatory_protein_PhoP|CP007799|1321732|1322403	5
Transcriptional_repressor_NrdR|CP007799|512433|512882	2
Transcription-repair-coupling_factor|CP007799|1291939|1294779	2
Transketolase_1|CP007799|3310350|3312341	4
Translation_initiation_factor_IF-2|CP007799|3666015|3668687	13
Translation_initiation_factor_IF-2|CP007799|5112369|5114735	5
Translation_initiation_factor_IF-3|CP007799|1888376|1888810	3
translocation_protein_TolB|CP007799|805519|806811	7
Transporter_of_cystine_TcyP|CP007799|1898343|1899734	2
Trifunctional_NAD_biosynthesis/regulator_protein_NadR|CP007799|5062797|5064029	2
Trigger_factor|CP007799|534438|535736	14
Trk_system_potassium_uptake_protein_TrkA|CP007799|3797277|3798653	2
tRNA_(cmo5U34)-methyltransferase|CP007799|2080418|2081161	6
tRNA_(mo5U34)-methyltransferase|CP007799|2081158|2082129	2
tRNA_(uracil(54)-C(5))-methyltransferase|CP007799|4602319|4603419	2
tRNA_dimethylallyltransferase|CP007799|4872270|4873220	4
tRNA_modification_GTPase_MnmE|CP007799|4284287|4285651	3
tRNA_pseudouridine_synthase_B|CP007799|3664506|3665450	2
tRNA_pseudouridine_synthase_D|CP007799|3088762|3089811	3
tRNA_sulfurtransferase|CP007799|520855|522303	3
tRNA-modifying_protein_YgfZ|CP007799|3273917|3274897	4
Tryptophanase|CP007799|4286188|4287603	8
Tyrosine_phosphorylated_protein_A|CP007799|4485036|4486859	9
Tyrosine--tRNA_ligase|CP007799|1804534|1805808	9
Ubiquinol_oxidase_subunit_2_precursor|CP007799|529969|530916	6
Ubiquinone/menaquinone_biosynthesis_methyltransferase_ubiE|CP007799|4442673|4443428	5
UDP-3-O-(3-hydroxymyristoyl)glucosamine_N-acyltransferase|CP007799|208619|209644	2
UDP-4-amino-4-deoxy-L-arabinose--oxoglutarate_aminotransferase|CP007799|4371940|4373070	2
UDP-glucose_4-epimerase|CP007799|817725|818741	6
UDP-glucose_6-dehydrogenase|CP007799|2359568|2360734	2
UDP-N-acetyl-D-glucosamine_6-dehydrogenase|CP007799|4368054|4369316	3
UDP-N-acetylenolpyruvoylglucosamine_reductase|CP007799|4610166|4611194	2
UDP-N-acetylglucosamine_1-carboxyvinyltransferase|CP007799|3699073|3700332	2
UDP-N-acetylglucosamine_2-epimerase|CP007799|4366927|4368057	2
UDP-N-acetylmuramate:L-alanyl-gamma-D-glutamyl-_meso-diaminopimelate_ligase|CP007799|4937691|4939064	2
UDP-N-acetylmuramoylalanine--D-glutamate_ligase|CP007799|98860|100176	2
UDP-N-acetylmuramoyl-L-alanyl-D-glutamate--2,_6-diaminopimelate_ligase|CP007799|94939|96426	3
Unfoldase_HslU|CP007799|4543249|4544580	7
Universal_stress_protein_E|CP007799|1565248|1566198	4
Universal_stress_protein_G|CP007799|688579|689007	3
Uracil_phosphoribosyltransferase|CP007799|2849275|2849901	6
Uridine_kinase|CP007799|2402810|2403451	2
Uridine_phosphorylase|CP007799|4434696|4435460	2
USG-1_protein|CP007799|2689497|2690510	2
UTP--glucose-1-phosphate_uridylyltransferase|CP007799|1462361|1463269	4
UTP--glucose-1-phosphate_uridylyltransferase|CP007799|2373667|2374560	4
Valine--pyruvate_aminotransferase|CP007799|4110583|4111836	3
Valine--tRNA_ligase|CP007799|4964678|4967533	6
Vi_polysaccharide_export_inner_membrane_protein_VexD|CP007799|3421826|3422974	2
YbaK/EbsC_protein|CP007799|1963120|1963623	2
yecA_family_protein|CP007799|3286449|3287027	2
YfbU_domain_protein|CP007799|2666665|2667159	3
Z_ring-associated_protein_ZapA|CP007799|3287195|3287524	2
